# Supplementary material for: Pathogenesis and outcome of VA1 astrovirus infection in the human brain are defined by disruption of neural functions and imbalanced host immune responses
Source: PLoS Pathog. 2023 Aug 18;19(8):e1011544. doi: 10.1371/journal.ppat.1011544 (PMC10438012; doi:10.1371/journal.ppat.1011544)
Supplement: S1 File — (XLSX) [file ppat.1011544.s006.xlsx]

## Sheet: DOWN genes_AstV-ND-1-2-3
Note: adjusted p value "1" - not sifnificant				AstV-ND-1-NIH		AstV-ND-2-NY		AstV-ND-3-France
source	term_name	term_id	term_size	adjusted p value	number of annotated genes	adjusted p value	number of annotated genes	adjusted p value	number of annotated genes
GO:BP	anterograde trans-synaptic signaling	GO:0098916	721	6.81999e-83	142	1.96079e-17	146	1	1
GO:BP	chemical synaptic transmission	GO:0007268	721	6.81999e-83	142	1.96079e-17	146	1	1
GO:BP	trans-synaptic signaling	GO:0099537	729	3.33076e-82	142	5.75903e-17	146	1	1
GO:BP	synaptic signaling	GO:0099536	753	2.91512e-81	143	7.51043e-17	149	1	1
GO:BP	cell-cell signaling	GO:0007267	1663	5.54669e-62	178	1.46509e-15	259	1	1
GO:BP	nervous system development	GO:0007399	2504	8.38768e-44	191	4.72425e-38	426	1	4
GO:BP	modulation of chemical synaptic transmission	GO:0050804	452	1.9469e-42	82	1.25362e-05	80	1	1
GO:BP	regulation of trans-synaptic signaling	GO:0099177	453	2.32518e-42	82	1.38983e-05	80	1	1
GO:BP	plasma membrane bounded cell projection organization	GO:0120036	1509	6.48351e-16	101	4.04051e-40	305	1	3
GO:BP	cell projection organization	GO:0030030	1550	4.2661e-15	101	6.81749e-40	310	1	3
GO:BP	localization	GO:0051179	5540	8.68489e-26	262	6.71881e-39	764	1	13
GO:BP	regulation of transport	GO:0051049	1750	4.25746e-37	148	1.07812e-12	259	1	4
GO:BP	regulation of localization	GO:0032879	2089	1.73988e-33	157	3.97401e-13	299	1	4
GO:BP	regulation of ion transport	GO:0043269	702	2.02064e-33	89	0.0177253	99	1	1
GO:BP	ion transport	GO:0006811	1572	2.71879e-33	134	7.21653e-09	224	1	3
GO:BP	cellular localization	GO:0051641	3580	2.8937e-06	147	2.97107e-33	536	1	6
GO:BP	regulation of biological quality	GO:0065008	3726	8.37956e-33	218	8.64529e-14	478	1	8
GO:BP	establishment of localization	GO:0051234	4913	3.73533e-29	250	3.19746e-32	676	1	12
GO:BP	transport	GO:0006810	4755	4.03509e-30	247	1.56631e-31	657	1	12
GO:BP	ion transmembrane transport	GO:0034220	1143	4.93699e-31	110	2.68511e-06	165	1	2
GO:BP	regulation of membrane potential	GO:0042391	424	2.93238e-29	66	0.000186882	73	1	1
GO:BP	cation transport	GO:0006812	1199	7.63343e-28	108	1.84932e-07	176	1	3
GO:BP	synapse organization	GO:0050808	433	6.15196e-27	64	1.83166e-08	85	1	1
GO:BP	vesicle-mediated transport in synapse	GO:0099003	217	1.27313e-26	47	1.42912e-07	52	1	1
GO:BP	establishment of localization in cell	GO:0051649	2330	0.000100883	102	2.12692e-26	372	1	4
GO:BP	neuron development	GO:0048666	1122	2.25933e-26	102	3.97971e-17	198	1	2
GO:BP	organelle organization	GO:0006996	3545	1	80	2.51799e-26	509	1	4
GO:BP	microtubule-based process	GO:0007017	931	1	22	3.30409e-26	195	1	3
GO:BP	transmembrane transport	GO:0055085	1538	3.43785e-26	121	2.50393e-09	222	1	3
GO:BP	signaling	GO:0023052	6492	3.63505e-26	291	7.39838e-09	726	1	12
GO:BP	regulation of ion transmembrane transport	GO:0034765	497	6.80949e-26	67	1	64	1	1
GO:BP	cell communication	GO:0007154	6551	7.28073e-26	292	2.25427e-09	735	1	12
GO:BP	inorganic ion transmembrane transport	GO:0098660	902	9.20632e-26	90	1.8394e-05	134	1	2
GO:BP	system development	GO:0048731	4369	3.13089e-25	224	1.1325e-25	595	1	10
GO:BP	regulation of postsynaptic membrane potential	GO:0060078	135	1.3496e-25	38	1	20	1	1
GO:BP	multicellular organism development	GO:0007275	4823	5.48988e-22	231	8.70767e-25	639	1	11
GO:BP	generation of neurons	GO:0048699	1465	1.48151e-24	115	2.11964e-15	235	1	3
GO:BP	synaptic vesicle cycle	GO:0099504	196	2.18363e-24	43	1.15441e-06	47	1	1
GO:BP	neuron differentiation	GO:0030182	1393	1.68246e-23	110	1.1627e-14	224	1	3
GO:BP	neuron projection development	GO:0031175	970	1.96053e-23	90	1.16193e-19	185	1	1
GO:BP	cation transmembrane transport	GO:0098655	919	3.81813e-23	87	0.000319013	131	1	2
GO:BP	regulation of transmembrane transport	GO:0034762	580	1.13098e-22	68	1	75	1	1
GO:BP	cilium organization	GO:0044782	398	1	5	1.34791e-22	108	1	2
GO:BP	microtubule-based movement	GO:0007018	417	1	14	1.59538e-22	111	1	1
GO:BP	behavior	GO:0007610	637	1.8181e-22	71	1.58924e-08	112	1	1
GO:BP	regulation of synaptic plasticity	GO:0048167	208	3.07721e-22	42	0.143235	37	1	1
GO:BP	metal ion transport	GO:0030001	893	4.9401e-22	84	0.000186114	129	1	1
GO:BP	neurotransmitter transport	GO:0006836	213	8.30073e-22	42	2.01238e-08	53	1	1
GO:BP	inorganic cation transmembrane transport	GO:0098662	807	1.24127e-21	79	0.000354697	118	1	2
GO:BP	neurogenesis	GO:0022008	1680	1.33011e-21	119	2.19626e-17	267	1	3
GO:BP	anatomical structure development	GO:0048856	5836	2.04549e-17	250	1.89564e-21	728	1	12
GO:BP	developmental process	GO:0032502	6424	1.24852e-15	262	2.12538e-21	786	1	13
GO:BP	regulation of neurotransmitter levels	GO:0001505	221	3.65984e-20	41	9.07227e-08	53	1	1
GO:BP	nervous system process	GO:0050877	1515	6.03734e-20	109	1	153	1	2
GO:BP	cell junction organization	GO:0034330	703	6.55683e-20	71	3.4542e-06	113	1	1
GO:BP	protein localization	GO:0008104	2704	1	93	7.57117e-20	393	1	4
GO:BP	cellular macromolecule localization	GO:0070727	2713	1	93	7.59096e-20	394	1	4
GO:BP	multicellular organismal process	GO:0032501	7463	3.42013e-19	301	1.32849e-14	853	1	16
GO:BP	neurotransmitter secretion	GO:0007269	151	3.47378e-19	34	0.00139679	34	1	1
GO:BP	signal release from synapse	GO:0099643	151	3.47378e-19	34	0.00139679	34	1	1
GO:BP	cilium assembly	GO:0060271	369	1	3	5.81993e-19	97	1	2
GO:BP	macromolecule localization	GO:0033036	3165	0.752961	111	1.3343e-18	439	1	5
GO:BP	signal release	GO:0023061	471	1.0198e-17	55	0.0392122	71	1	1
GO:BP	regulation of cellular process	GO:0050794	11130	2.18501e-16	387	3.98715e-17	1204	1	17
GO:BP	secretion by cell	GO:0032940	808	4.56777e-17	72	3.45844e-05	122	1	1
GO:BP	synaptic transmission, glutamatergic	GO:0035249	100	5.20342e-17	27	1	19	1	1
GO:BP	intracellular transport	GO:0046907	1801	1	52	5.32287e-17	280	1	4
GO:BP	plasma membrane bounded cell projection assembly	GO:0120031	570	1	10	1.21418e-16	123	1	2
GO:BP	export from cell	GO:0140352	866	1.43525e-16	74	1.31017e-06	134	1	1
GO:BP	learning or memory	GO:0007611	274	1.58414e-16	41	1	41	1	1
GO:BP	cell projection assembly	GO:0030031	584	1	11	3.47389e-16	124	1	2
GO:BP	cell development	GO:0048468	2142	7.11238e-14	121	4.66807e-16	316	1	4
GO:BP	cognition	GO:0050890	316	7.8756e-16	43	1	46	1	1
GO:BP	regulated exocytosis	GO:0045055	244	9.24382e-16	38	0.104511	42	1	1
GO:BP	nitrogen compound transport	GO:0071705	2253	0.100421	88	1.21721e-15	327	1	4
GO:BP	regulation of cellular component organization	GO:0051128	2355	4.54606e-05	104	1.57711e-15	338	1	3
GO:BP	synaptic vesicle exocytosis	GO:0016079	113	1.68475e-15	27	0.0059729	27	1	1
GO:BP	microtubule-based transport	GO:0099111	209	1	8	2.05969e-15	64	1	1
GO:BP	microtubule cytoskeleton organization	GO:0000226	644	1	13	3.90249e-15	130	1	3
GO:BP	cellular component morphogenesis	GO:0032989	770	3.35371e-12	62	4.1473e-15	147	1	1
GO:BP	neuron projection morphogenesis	GO:0048812	632	4.56115e-15	60	5.46741e-15	128	1	1
GO:BP	secretion	GO:0046903	943	4.79455e-15	75	0.000471872	133	1	2
GO:BP	potassium ion transmembrane transport	GO:0071805	216	6.66186e-15	35	0.146702	38	1	1
GO:BP	cell part morphogenesis	GO:0032990	671	7.96308e-14	60	7.69304e-15	133	1	1
GO:BP	organelle assembly	GO:0070925	939	1	13	1.04402e-14	168	1	4
GO:BP	cell projection morphogenesis	GO:0048858	652	2.03657e-14	60	1.13402e-14	130	1	1
GO:BP	plasma membrane bounded cell projection morphogenesis	GO:0120039	647	1.40946e-14	60	1.53668e-14	129	1	1
GO:BP	organonitrogen compound metabolic process	GO:1901564	6522	1	145	2.57511e-14	761	1	8
GO:BP	regulation of secretion by cell	GO:1903530	560	2.99358e-14	55	0.0837716	80	1	1
GO:BP	potassium ion transport	GO:0006813	241	3.30466e-14	36	0.168388	41	1	1
GO:BP	synapse assembly	GO:0007416	187	3.73169e-14	32	0.0310559	36	1	1
GO:BP	chemical synaptic transmission, postsynaptic	GO:0099565	105	3.74704e-14	25	1	9	1	1
GO:BP	exocytosis	GO:0006887	369	5.02974e-14	44	0.000896081	64	1	1
GO:BP	excitatory postsynaptic potential	GO:0060079	99	1.07222e-13	24	1	8	1	1
GO:BP	system process	GO:0003008	2275	1.60854e-13	125	1	249	1	4
GO:BP	biological regulation	GO:0065007	13096	5.12802e-13	423	1.61445e-13	1357	1	19
GO:BP	regulation of exocytosis	GO:0017157	215	3.37567e-13	33	0.132291	38	1	1
GO:BP	regulation of secretion	GO:0051046	615	4.44231e-13	56	0.0953628	86	1	1
GO:BP	organic substance transport	GO:0071702	2678	0.416677	98	6.17346e-13	363	1	5
GO:BP	cellular process	GO:0009987	19221	1	512	9.44803e-13	1837	1	24
GO:BP	vesicle-mediated transport	GO:0016192	1625	5.15395e-07	85	1.60863e-12	244	1	3
GO:BP	regulation of cation transmembrane transport	GO:1904062	371	1.81234e-12	42	1	48	1	1
GO:BP	protein modification process	GO:0036211	3649	1	84	2.52375e-12	463	1	5
GO:BP	learning	GO:0007612	152	5.03761e-12	27	1	23	1	1
GO:BP	regulation of neuronal synaptic plasticity	GO:0048168	57	5.77059e-12	18	1	12	1	1
GO:BP	establishment of protein localization	GO:0045184	1900	1	62	6.68491e-12	273	1	3
GO:BP	regulation of synaptic transmission, glutamatergic	GO:0051966	76	8.27297e-12	20	1	12	1	1
GO:BP	central nervous system development	GO:0007417	1065	1.08345e-09	70	9.8714e-12	175	1	2
GO:BP	regulation of vesicle-mediated transport	GO:0060627	543	1.32583e-11	50	0.00443586	83	1	1
GO:BP	regulation of nervous system process	GO:0031644	146	1.5817e-11	26	1	25	1	2
GO:BP	organelle localization	GO:0051640	571	1	28	2.13467e-11	111	1	1
GO:BP	regulation of synapse structure or activity	GO:0050803	217	2.23305e-11	31	0.0310974	40	1	1
GO:BP	cilium movement	GO:0003341	197	1	6	4.77383e-11	55	1	1
GO:BP	amine transport	GO:0015837	104	4.78494e-11	22	0.0399685	24	1	1
GO:BP	axon development	GO:0061564	490	6.02613e-09	43	5.13088e-11	99	1	1
GO:BP	positive regulation of synaptic transmission	GO:0050806	168	6.577e-11	27	1	28	1	1
GO:BP	cell morphogenesis	GO:0000902	1030	6.98644e-11	71	6.05474e-10	165	1	1
GO:BP	regulation of amine transport	GO:0051952	96	9.31985e-11	21	0.0310712	23	1	1
GO:BP	regulation of catecholamine secretion	GO:0050433	57	1.02323e-10	17	1	13	1	1
GO:BP	macromolecule modification	GO:0043412	3874	1	84	1.05671e-10	478	1	5
GO:BP	regulation of biological process	GO:0050789	12361	1.24106e-10	399	1.25183e-07	1257	1	17
GO:BP	catecholamine secretion	GO:0050432	58	1.41361e-10	17	1	13	1	1
GO:BP	cytoskeleton organization	GO:0007010	1491	1	39	1.83291e-10	221	1	3
GO:BP	axoneme assembly	GO:0035082	94	1	1	2.44917e-10	35	1	1
GO:BP	brain development	GO:0007420	780	2.68273e-10	59	7.26923e-09	131	1	2
GO:BP	protein transport	GO:0015031	1790	1	58	3.14078e-10	254	1	3
GO:BP	cytoskeleton-dependent intracellular transport	GO:0030705	206	1	9	3.67486e-10	55	1	1
GO:BP	cell morphogenesis involved in neuron differentiation	GO:0048667	573	2.24021e-08	46	4.12715e-10	108	1	1
GO:BP	regulation of neurotransmitter secretion	GO:0046928	92	4.33269e-10	20	0.0145366	23	1	1
GO:BP	regulation of ion transmembrane transporter activity	GO:0032412	258	4.60925e-10	32	1	37	1	1
GO:BP	catecholamine transport	GO:0051937	73	6.99673e-10	18	1	16	1	1
GO:BP	regulation of neurotransmitter transport	GO:0051588	106	7.47969e-10	21	0.00155698	27	1	1
GO:BP	regulation of cell communication	GO:0010646	3363	7.52538e-10	152	3.48938e-05	394	1	10
GO:BP	calcium-ion regulated exocytosis	GO:0017156	64	8.56305e-10	17	1	14	1	1
GO:BP	regulation of signaling	GO:0023051	3374	9.83685e-10	152	2.54613e-05	396	1	9
GO:BP	regulation of plasma membrane bounded cell projection organization	GO:0120035	635	2.23196e-06	45	1.09948e-09	115	1	1
GO:BP	regulation of cell projection organization	GO:0031344	651	1.57447e-06	46	1.16652e-09	117	1	1
GO:BP	regulation of transmembrane transporter activity	GO:0022898	268	1.32659e-09	32	1	38	1	1
GO:BP	regulation of transporter activity	GO:0032409	285	1.35911e-09	33	1	41	1	1
GO:BP	microtubule bundle formation	GO:0001578	125	1	2	1.40442e-09	40	1	1
GO:BP	head development	GO:0060322	828	3.38008e-09	59	1.57061e-09	139	1	2
GO:BP	small molecule metabolic process	GO:0044281	1837	1	45	1.91145e-09	256	1	4
GO:BP	regulation of cation channel activity	GO:2001257	180	2.60643e-09	26	1	23	1	1
GO:BP	regulation of synapse organization	GO:0050807	211	2.9213e-09	28	0.0372005	39	1	1
GO:BP	phosphorus metabolic process	GO:0006793	2841	1	82	3.53994e-09	363	1	5
GO:BP	myelination	GO:0042552	145	1	7	3.57265e-09	43	1	1
GO:BP	regulation of neuron projection development	GO:0010975	444	6.44755e-08	39	4.4917e-09	88	1	1
GO:BP	sensory perception of pain	GO:0019233	104	4.98419e-09	20	1	14	1	1
GO:BP	calcium ion-regulated exocytosis of neurotransmitter	GO:0048791	17	5.12391e-09	10	1	7	1	1
GO:BP	axon ensheathment	GO:0008366	147	1	7	5.96725e-09	43	1	1
GO:BP	ensheathment of neurons	GO:0007272	147	1	7	5.96725e-09	43	1	1
GO:BP	phosphate-containing compound metabolic process	GO:0006796	2817	1	82	6.95314e-09	359	1	5
GO:BP	monoamine transport	GO:0015844	83	7.50014e-09	18	1	18	1	1
GO:BP	axonogenesis	GO:0007409	442	5.62419e-08	39	8.89789e-09	87	1	1
GO:BP	regulation of dopamine secretion	GO:0014059	37	9.92709e-09	13	0.789723	11	1	1
GO:BP	dopamine secretion	GO:0014046	37	9.92709e-09	13	0.789723	11	1	1
GO:BP	regulation of regulated secretory pathway	GO:1903305	147	9.96237e-09	23	0.332295	28	1	1
GO:BP	positive regulation of synapse assembly	GO:0051965	64	1.19378e-08	16	1	11	1	1
GO:BP	transport along microtubule	GO:0010970	168	1	8	1.36648e-08	46	1	1
GO:BP	homophilic cell adhesion via plasma membrane adhesion molecules	GO:0007156	168	0.00438111	17	1.36648e-08	46	1	1
GO:BP	motile cilium assembly	GO:0044458	62	1	1	1.48867e-08	26	1	1
GO:BP	cellular developmental process	GO:0048869	4280	0.00149963	157	1.59662e-08	507	1	8
GO:BP	transmission of nerve impulse	GO:0019226	76	1.78611e-08	17	1	14	1	1
GO:BP	cell junction assembly	GO:0034329	431	2.61109e-08	39	0.881678	61	1	1
GO:BP	cell morphogenesis involved in differentiation	GO:0000904	733	7.99217e-06	48	3.66568e-08	123	1	1
GO:BP	cell differentiation	GO:0030154	4256	0.00104911	157	4.33896e-08	502	1	8
GO:BP	regulation of synapse assembly	GO:0051963	104	4.64055e-08	19	1	14	1	1
GO:BP	regulation of cellular localization	GO:0060341	959	1	38	5.07495e-08	150	1	2
GO:BP	regulation of system process	GO:0044057	569	6.31237e-08	45	0.411487	78	1	3
GO:BP	dopamine transport	GO:0015872	51	6.62051e-08	14	0.324525	14	1	1
GO:BP	establishment of organelle localization	GO:0051656	436	1	14	6.69181e-08	84	1	1
GO:BP	regulation of nervous system development	GO:0051960	451	1.03305e-07	39	3.96467e-07	84	1	1
GO:BP	positive regulation of nervous system development	GO:0051962	279	1.03964e-07	30	1.15578e-05	57	1	1
GO:BP	adenylate cyclase-modulating G protein-coupled receptor signaling pathway	GO:0007188	245	1.11788e-07	28	1	29	1	1
GO:BP	multicellular organismal signaling	GO:0035637	165	1.13921e-07	23	0.011642	34	1	2
GO:BP	glutamate receptor signaling pathway	GO:0007215	53	1.17464e-07	14	1	10	1	1
GO:BP	modulation of excitatory postsynaptic potential	GO:0098815	44	1.22778e-07	13	1	6	1	1
GO:BP	response to nitrogen compound	GO:1901698	1117	0.131566	51	1.39201e-07	167	1	2
GO:BP	vesicle localization	GO:0051648	212	1	11	1.87524e-07	51	1	1
GO:BP	vesicle organization	GO:0016050	346	1	15	3.26652e-07	70	1	1
GO:BP	synaptic vesicle recycling	GO:0036465	79	3.69785e-07	16	1	16	1	1
GO:BP	response to organonitrogen compound	GO:0010243	1028	0.0630973	49	3.82931e-07	155	1	1
GO:BP	cilium-dependent cell motility	GO:0060285	159	1	5	3.91465e-07	42	1	1
GO:BP	cilium or flagellum-dependent cell motility	GO:0001539	159	1	5	3.91465e-07	42	1	1
GO:BP	cellular catabolic process	GO:0044248	2121	1	27	4.75892e-07	276	1	6
GO:BP	calcium ion transport	GO:0006816	434	4.99358e-07	37	1	48	1	1
GO:BP	regulation of microtubule-based process	GO:0032886	258	1	9	5.2538e-07	57	1	2
GO:BP	establishment of vesicle localization	GO:0051650	195	1	8	9.61162e-07	47	1	1
GO:BP	organophosphate biosynthetic process	GO:0090407	608	1	16	1.01015e-06	103	1	1
GO:BP	small molecule biosynthetic process	GO:0044283	561	1	17	1.07864e-06	97	1	1
GO:BP	regulation of AMPA receptor activity	GO:2000311	26	1.13698e-06	10	1	1	1	1
GO:BP	positive regulation of transport	GO:0051050	908	1.16474e-06	57	0.00399167	125	1	2
GO:BP	signal transduction	GO:0007165	5993	1.59033e-06	219	0.226713	617	1	11
GO:BP	regulation of neurotransmitter receptor activity	GO:0099601	64	1.8058e-06	14	1	7	1	1
GO:BP	catabolic process	GO:0009056	2587	1	44	1.95632e-06	322	1	6
GO:BP	cellular lipid metabolic process	GO:0044255	1008	1	29	1.97542e-06	150	1	3
GO:BP	dendrite development	GO:0016358	241	1.98299e-06	26	0.0347446	43	1	1
GO:BP	action potential	GO:0001508	143	2.0163e-06	20	3.12931e-05	36	1	1
GO:BP	epithelial cilium movement involved in extracellular fluid movement	GO:0003351	42	1	-1	2.19054e-06	19	1	1
GO:BP	locomotory behavior	GO:0007626	208	2.30451e-06	24	0.000225911	44	1	1
GO:BP	calcium ion transmembrane transport	GO:0070588	338	2.66697e-06	31	1	37	1	1
GO:BP	endomembrane system organization	GO:0010256	587	1	21	2.84012e-06	99	1	1
GO:BP	regulation of developmental growth	GO:0048638	320	2.96687e-06	30	1	47	1	1
GO:BP	adenylate cyclase-inhibiting G protein-coupled receptor signaling pathway	GO:0007193	78	3.01766e-06	15	1	12	1	1
GO:BP	cell-cell adhesion via plasma-membrane adhesion molecules	GO:0098742	283	3.20365e-06	28	5.13763e-05	56	1	1
GO:BP	synaptic transmission, GABAergic	GO:0051932	56	3.37468e-06	13	0.014548	17	1	1
GO:BP	cellular component organization	GO:0016043	8002	1	224	3.45349e-06	850	1	9
GO:BP	lipid biosynthetic process	GO:0008610	721	1	21	3.91002e-06	115	1	2
GO:BP	positive regulation of cell junction assembly	GO:1901890	107	5.20985e-06	17	1	12	1	1
GO:BP	regulation of short-term neuronal synaptic plasticity	GO:0048172	16	5.2323e-06	8	1	5	1	1
GO:BP	protein metabolic process	GO:0019538	5462	1	117	5.24078e-06	607	1	5
GO:BP	organophosphate metabolic process	GO:0019637	1040	1	27	5.41216e-06	152	1	3
GO:BP	positive regulation of excitatory postsynaptic potential	GO:2000463	30	5.86457e-06	10	1	4	1	1
GO:BP	developmental growth involved in morphogenesis	GO:0060560	237	6.74477e-06	25	0.00401725	45	1	1
GO:BP	neuropeptide signaling pathway	GO:0007218	109	6.98746e-06	17	1	18	1	1
GO:BP	developmental cell growth	GO:0048588	222	8.6323e-06	24	8.11174e-05	47	1	1
GO:BP	extracellular transport	GO:0006858	45	1	-1	9.15205e-06	19	1	1
GO:BP	regulation of protein localization	GO:0032880	850	1	31	9.53197e-06	129	1	2
GO:BP	anatomical structure morphogenesis	GO:0009653	2722	0.00288236	109	9.94928e-06	332	1	7
GO:BP	cellular response to stimulus	GO:0051716	7494	1.03007e-05	257	5.15105e-05	793	1	15
GO:BP	associative learning	GO:0008306	85	1.05375e-05	15	1	15	1	1
GO:BP	Golgi vesicle transport	GO:0048193	308	1	4	1.17523e-05	61	1	1
GO:BP	regulation of synaptic vesicle exocytosis	GO:2000300	62	1.28925e-05	13	0.00355047	19	1	1
GO:BP	membrane organization	GO:0061024	880	1	28	1.30915e-05	132	1	1
GO:BP	regulation of neurogenesis	GO:0050767	370	0.0917854	24	1.62105e-05	69	1	1
GO:BP	regulation of dendrite extension	GO:1903859	25	1.74178e-05	9	1	7	1	1
GO:BP	ligand-gated ion channel signaling pathway	GO:1990806	25	1.74178e-05	9	1	6	1	1
GO:BP	ionotropic glutamate receptor signaling pathway	GO:0035235	25	1.74178e-05	9	1	6	1	1
GO:BP	positive regulation of developmental growth	GO:0048639	162	1.84698e-05	20	1	24	1	1
GO:BP	cellular response to calcium ion	GO:0071277	89	2.03522e-05	15	1	15	1	1
GO:BP	positive regulation of ion transport	GO:0043270	288	2.04433e-05	27	1	40	1	1
GO:BP	regulation of organelle organization	GO:0033043	1180	1	32	2.70561e-05	165	1	2
GO:BP	carboxylic acid metabolic process	GO:0019752	925	1	20	2.72752e-05	136	1	1
GO:BP	inhibitory synapse assembly	GO:1904862	19	2.87108e-05	8	1	7	1	1
GO:BP	regulation of postsynaptic membrane neurotransmitter receptor levels	GO:0099072	66	2.88984e-05	13	1	11	1	1
GO:BP	dendrite extension	GO:0097484	35	3.19346e-05	10	1	10	1	1
GO:BP	cell surface receptor signaling pathway involved in cell-cell signaling	GO:1905114	551	3.24215e-05	39	1	70	1	1
GO:BP	regulation of metal ion transport	GO:0010959	398	3.59955e-05	32	1	56	1	1
GO:BP	neurotransmitter receptor internalization	GO:0099590	27	3.81732e-05	9	1	5	1	1
GO:BP	synaptic vesicle endocytosis	GO:0048488	68	4.23053e-05	13	1	15	1	1
GO:BP	presynaptic endocytosis	GO:0140238	68	4.23053e-05	13	1	15	1	1
GO:BP	exocytic process	GO:0140029	81	4.61663e-05	14	1	16	1	1
GO:BP	oxoacid metabolic process	GO:0043436	951	1	20	4.84908e-05	138	1	1
GO:BP	positive regulation of biological process	GO:0048518	6309	0.748734	199	4.97052e-05	681	1	13
GO:BP	protein localization to synapse	GO:0035418	69	5.0922e-05	13	1	12	1	1
GO:BP	response to metal ion	GO:0010038	363	5.55374e-05	30	1	49	1	1
GO:BP	sperm flagellum assembly	GO:0120316	36	1	1	6.47389e-05	16	1	1
GO:BP	organonitrogen compound catabolic process	GO:1901565	1378	1	29	7.26339e-05	185	1	4
GO:BP	cellular component organization or biogenesis	GO:0071840	8203	1	225	7.30585e-05	858	1	9
GO:BP	cellular response to inorganic substance	GO:0071241	229	7.44558e-05	23	1	31	1	1
GO:BP	carbohydrate derivative metabolic process	GO:1901135	1099	1	31	7.49633e-05	154	1	2
GO:BP	organic acid metabolic process	GO:0006082	958	1	20	7.64781e-05	138	1	1
GO:BP	neuronal action potential	GO:0019228	38	7.67466e-05	10	1	9	1	1
GO:BP	positive regulation of neurogenesis	GO:0050769	229	1	15	8.08908e-05	48	1	1
GO:BP	positive regulation of cell projection organization	GO:0031346	347	0.000273422	28	8.77046e-05	64	1	1
GO:BP	lipid metabolic process	GO:0006629	1409	1	40	8.77753e-05	188	1	3
GO:BP	chemical homeostasis	GO:0048878	1041	1	44	9.64902e-05	147	1	2
GO:BP	phospholipid biosynthetic process	GO:0008654	260	1	4	0.000113051	52	1	1
GO:BP	positive regulation of dendrite extension	GO:1903861	22	0.000113501	8	1	6	1	1
GO:BP	response to stimulus	GO:0050896	9000	0.000122719	292	0.000922548	922	1	17
GO:BP	cellular response to metal ion	GO:0071248	199	0.000127663	21	1	27	1	1
GO:BP	regulation of calcium ion-dependent exocytosis	GO:0017158	40	0.000131424	10	1	8	1	1
GO:BP	organic acid biosynthetic process	GO:0016053	313	1	8	0.000134555	59	1	1
GO:BP	positive regulation of cellular component organization	GO:0051130	1050	0.0025254	54	0.000166307	147	1	3
GO:BP	regulation of intracellular transport	GO:0032386	338	1	12	0.00017562	62	1	1
GO:BP	regulation of cell junction assembly	GO:1901888	203	0.000180322	21	1	20	1	1
GO:BP	response to organic substance	GO:0010033	3034	1	93	0.000185043	356	1	8
GO:BP	cilium movement involved in cell motility	GO:0060294	146	1	5	0.000187054	35	1	1
GO:BP	homeostatic process	GO:0042592	1684	1	56	0.000190114	216	1	6
GO:BP	vesicle docking	GO:0048278	64	0.000190762	12	1	14	1	1
GO:BP	positive regulation of cellular process	GO:0048522	5641	0.696985	181	0.000210287	612	1	13
GO:BP	positive regulation of synaptic transmission, glutamatergic	GO:0051968	33	0.000273904	9	1	2	1	1
GO:BP	vesicle docking involved in exocytosis	GO:0006904	43	0.000277449	10	1	11	1	1
GO:BP	regulation of axonogenesis	GO:0050770	155	0.0014071	17	0.000288771	36	1	1
GO:BP	negative regulation of cellular component organization	GO:0051129	701	1	27	0.000290879	106	1	2
GO:BP	regulation of protein transport	GO:0051223	501	1	17	0.000291319	82	1	2
GO:BP	neuron projection extension	GO:1990138	173	0.000295721	19	0.000608766	38	1	1
GO:BP	membrane depolarization	GO:0051899	80	0.000321108	13	1	14	1	1
GO:BP	cellular homeostasis	GO:0019725	772	1	29	0.000345395	114	1	2
GO:BP	neurotransmitter receptor transport	GO:0099637	25	0.000358737	8	1	4	1	1
GO:BP	hindbrain development	GO:0030902	158	0.000365723	18	1	25	1	1
GO:BP	acidic amino acid transport	GO:0015800	65	0.681723	8	0.00036707	21	1	1
GO:BP	organic substance catabolic process	GO:1901575	2128	1	40	0.000397218	261	1	4
GO:BP	gliogenesis	GO:0042063	315	1	7	0.00040247	58	1	1
GO:BP	myelin assembly	GO:0032288	23	1	1	0.000404923	12	1	1
GO:BP	ubiquitin-dependent ERAD pathway	GO:0030433	88	1	1	0.000422589	25	1	1
GO:BP	carbohydrate derivative biosynthetic process	GO:1901137	656	1	20	0.000450007	100	1	1
GO:BP	regulation of signaling receptor activity	GO:0010469	161	0.000487379	18	1	13	1	1
GO:BP	chloride transport	GO:0006821	112	0.000487528	15	1	22	1	1
GO:BP	carboxylic acid biosynthetic process	GO:0046394	311	1	8	0.000601983	57	1	1
GO:BP	regulation of establishment of protein localization	GO:0070201	526	1	17	0.000605903	84	1	2
GO:BP	metencephalon development	GO:0022037	114	0.000617625	15	1	16	1	1
GO:BP	positive regulation of developmental process	GO:0051094	1337	0.000624242	66	0.82609	158	1	6
GO:BP	dephosphorylation	GO:0016311	358	1	9	0.000651368	63	1	1
GO:BP	adult behavior	GO:0030534	147	0.000655557	17	1	25	1	1
GO:BP	startle response	GO:0001964	27	0.000703837	8	1	3	1	1
GO:BP	sperm axoneme assembly	GO:0007288	28	1	1	0.000711592	13	1	1
GO:BP	response to calcium ion	GO:0051592	149	0.0007975	17	1	23	1	1
GO:BP	gamma-aminobutyric acid signaling pathway	GO:0007214	28	0.000963378	8	0.26868	10	1	1
GO:BP	import into cell	GO:0098657	244	0.000995406	22	0.0210187	44	1	1
GO:BP	regulation of cilium beat frequency	GO:0003356	17	1	-1	0.00101518	10	1	1
GO:BP	protein secretion	GO:0009306	349	0.00107338	27	0.00594299	59	1	1
GO:BP	sphingolipid metabolic process	GO:0006665	163	1	8	0.0010849	36	1	1
GO:BP	protein localization to cell periphery	GO:1990778	340	0.00725212	25	0.00113011	60	1	1
GO:BP	establishment of protein localization to extracellular region	GO:0035592	350	0.00113575	27	0.00652654	59	1	1
GO:BP	cerebellum development	GO:0021549	104	0.00117465	14	1	15	1	1
GO:BP	sodium ion transmembrane transport	GO:0035725	171	0.00120872	18	0.386768	31	1	1
GO:BP	regulation of cellular component biogenesis	GO:0044087	950	0.629997	43	0.00121717	132	1	3
GO:BP	cell motility	GO:0048870	1698	1	36	0.0012717	213	1	2
GO:BP	regulation of potassium ion transport	GO:0043266	105	0.00132401	14	1	20	1	1
GO:BP	regulation of potassium ion transmembrane transport	GO:1901379	90	0.00132604	13	0.345432	20	1	1
GO:BP	cellular monovalent inorganic cation homeostasis	GO:0030004	112	1	4	0.00146834	28	1	1
GO:BP	cellular chemical homeostasis	GO:0055082	673	1	29	0.00152491	100	1	2
GO:BP	membrane lipid metabolic process	GO:0006643	208	1	9	0.0016544	42	1	1
GO:BP	protein localization to extracellular region	GO:0071692	357	0.00167551	27	0.00594909	60	1	1
GO:BP	organelle transport along microtubule	GO:0072384	88	1	4	0.0016938	24	1	1
GO:BP	axonemal dynein complex assembly	GO:0070286	39	1	-1	0.00174783	15	1	1
GO:BP	glial cell differentiation	GO:0010001	231	1	6	0.00192743	45	1	1
GO:BP	neuromuscular process	GO:0050905	159	0.00202213	17	1	20	1	1
GO:BP	sterol biosynthetic process	GO:0016126	60	1	4	0.00202426	19	1	1
GO:BP	second-messenger-mediated signaling	GO:0019932	317	0.00203276	25	1	41	1	2
GO:BP	developmental growth	GO:0048589	646	0.00205539	39	0.00254213	96	1	1
GO:BP	ubiquitin-dependent protein catabolic process	GO:0006511	688	1	9	0.002361	101	1	4
GO:BP	modification-dependent protein catabolic process	GO:0019941	698	1	9	0.00258356	102	1	4
GO:BP	positive regulation of cell communication	GO:0010647	1718	0.00263619	77	1	184	1	5
GO:BP	positive regulation of neuron projection development	GO:0010976	155	0.00681331	16	0.00265066	34	1	1
GO:BP	endosomal transport	GO:0016197	241	1	9	0.00265577	46	1	1
GO:BP	cytosolic transport	GO:0016482	169	1	6	0.00272176	36	1	1
GO:BP	protein localization to plasma membrane	GO:0072659	287	0.457552	19	0.00286756	52	1	1
GO:BP	positive regulation of signaling	GO:0023056	1722	0.00288169	77	1	184	1	5
GO:BP	organelle localization by membrane tethering	GO:0140056	82	0.00316755	12	0.858982	18	1	1
GO:BP	organonitrogen compound biosynthetic process	GO:1901566	1777	1	39	0.00319778	219	1	1
GO:BP	negative regulation of transport	GO:0051051	431	0.382079	25	0.00323045	70	1	1
GO:BP	neurotransmitter receptor diffusion trapping	GO:0099628	9	0.00347136	5	1	1	1	1
GO:BP	receptor diffusion trapping	GO:0098953	9	0.00347136	5	1	1	1	1
GO:BP	postsynaptic neurotransmitter receptor diffusion trapping	GO:0098970	9	0.00347136	5	1	1	1	1
GO:BP	regulation of synaptic vesicle cycle	GO:0098693	9	0.00347136	5	1	1	1	1
GO:BP	protein catabolic process	GO:0030163	1023	1	19	0.00353138	138	1	4
GO:BP	protein localization to cell junction	GO:1902414	98	0.00359844	13	1	16	1	1
GO:BP	regulation of microtubule cytoskeleton organization	GO:0070507	157	1	7	0.00361207	34	1	2
GO:BP	protein modification by small protein conjugation or removal	GO:0070647	1051	1	15	0.00367605	141	1	4
GO:BP	neuron cellular homeostasis	GO:0070050	41	1	2	0.00370071	15	1	1
GO:BP	ion homeostasis	GO:0050801	626	1	28	0.00379307	93	1	1
GO:BP	non-motile cilium assembly	GO:1905515	68	1	1	0.00389681	20	1	1
GO:BP	growth	GO:0040007	972	1	43	0.00422369	132	1	3
GO:BP	maintenance of synapse structure	GO:0099558	24	0.00456676	7	1	3	1	1
GO:BP	sulfur amino acid metabolic process	GO:0000096	32	1	-1	0.00466174	13	1	1
GO:BP	cellular response to dopamine	GO:1903351	85	0.004692	12	1	11	1	1
GO:BP	protein modification by small protein conjugation	GO:0032446	902	1	15	0.00472341	124	1	4
GO:BP	postsynapse organization	GO:0099173	169	0.00475773	17	0.00753054	35	1	1
GO:BP	positive regulation of cation transmembrane transport	GO:1904064	169	0.00475773	17	1	23	1	1
GO:BP	sodium ion transport	GO:0006814	247	0.00475963	21	0.604937	40	1	1
GO:BP	regulation of multicellular organismal process	GO:0051239	2753	0.00494552	109	0.288633	304	0.159127	11
GO:BP	ERAD pathway	GO:0036503	112	1	1	0.00497208	27	1	1
GO:BP	proteasome-mediated ubiquitin-dependent protein catabolic process	GO:0043161	453	1	7	0.00515541	72	1	3
GO:BP	G protein-coupled receptor signaling pathway	GO:0007186	1246	0.00521245	60	1	87	1	2
GO:BP	nucleobase-containing small molecule metabolic process	GO:0055086	674	1	16	0.00525226	98	1	3
GO:BP	modification-dependent macromolecule catabolic process	GO:0043632	709	1	9	0.00530064	102	1	4
GO:BP	response to dopamine	GO:1903350	86	0.00532784	12	1	11	1	1
GO:BP	positive regulation of exocytosis	GO:0045921	86	0.00532784	12	1	14	1	1
GO:BP	cellular response to stress	GO:0033554	1934	1	25	0.00533657	234	0.0431138	10
GO:BP	receptor localization to synapse	GO:0097120	58	0.00535035	10	1	8	1	1
GO:BP	purine ribonucleotide metabolic process	GO:0009150	447	1	14	0.00620251	71	1	2
GO:BP	synaptic vesicle membrane organization	GO:0048499	25	0.00620321	7	1	6	1	1
GO:BP	membrane depolarization during action potential	GO:0086010	35	0.0062299	8	0.456866	11	1	1
GO:BP	cell growth	GO:0016049	497	0.102458	29	0.00623169	77	1	2
GO:BP	cholesterol biosynthetic process	GO:0006695	53	1	4	0.00624661	17	1	1
GO:BP	secondary alcohol biosynthetic process	GO:1902653	53	1	4	0.00624661	17	1	1
GO:BP	synaptic vesicle docking	GO:0016081	10	0.00679627	5	1	4	1	1
GO:BP	inorganic cation import across plasma membrane	GO:0098659	120	0.00680234	14	0.0593225	26	1	1
GO:BP	inorganic ion import across plasma membrane	GO:0099587	120	0.00680234	14	0.0593225	26	1	1
GO:BP	organic hydroxy compound transport	GO:0015850	274	0.0069921	22	1	39	1	1
GO:BP	import across plasma membrane	GO:0098739	193	0.00708445	18	0.149654	35	1	1
GO:BP	intracellular signal transduction	GO:0035556	2627	1	79	0.00709916	304	1	7
GO:BP	long-term synaptic potentiation	GO:0060291	104	0.0071232	13	1	19	1	1
GO:BP	endoplasmic reticulum to Golgi vesicle-mediated transport	GO:0006888	134	1	1	0.00717728	30	1	1
GO:BP	sperm motility	GO:0097722	134	1	5	0.00717728	30	1	1
GO:BP	flagellated sperm motility	GO:0030317	134	1	5	0.00717728	30	1	1
GO:BP	regulation of microtubule-based movement	GO:0060632	59	1	3	0.00718476	18	1	1
GO:BP	cellular cation homeostasis	GO:0030003	499	1	21	0.00726426	77	1	1
GO:BP	organic substance biosynthetic process	GO:1901576	5854	1	109	0.00726958	619	1	9
GO:BP	positive regulation of calcium ion-dependent exocytosis	GO:0045956	17	0.00740495	6	1	3	1	1
GO:BP	fatty-acyl-CoA metabolic process	GO:0035337	38	1	2	0.00751392	14	1	1
GO:BP	biosynthetic process	GO:0009058	5941	1	113	0.00778138	627	1	11
GO:BP	purine nucleotide metabolic process	GO:0006163	475	1	15	0.00792667	74	1	2
GO:BP	ribose phosphate metabolic process	GO:0019693	475	1	14	0.00792667	74	1	2
GO:BP	alpha-amino acid metabolic process	GO:1901605	206	1	8	0.00842105	40	1	1
GO:BP	proteolysis involved in protein catabolic process	GO:0051603	796	1	11	0.0084685	111	1	4
GO:BP	organic hydroxy compound biosynthetic process	GO:1901617	236	1	8	0.00861237	44	1	1
GO:BP	vesicle-mediated transport to the plasma membrane	GO:0098876	142	1	8	0.00865405	31	1	1
GO:BP	anion transmembrane transport	GO:0098656	267	0.0551115	20	0.00912184	48	1	1
GO:BP	membrane docking	GO:0022406	91	0.00979024	12	1	19	1	1
GO:BP	positive regulation of secretion by cell	GO:1903532	280	0.00995595	22	1	35	1	1
GO:BP	G protein-coupled receptor signaling pathway, coupled to cyclic nucleotide second messenger	GO:0007187	62	0.0100588	10	1	8	1	1
GO:BP	regulation of cell development	GO:0060284	512	1	25	0.0102404	78	1	1
GO:BP	axo-dendritic transport	GO:0008088	78	1	4	0.0103952	21	1	1
GO:BP	autophagy	GO:0006914	555	1	3	0.0106012	83	1	1
GO:BP	process utilizing autophagic mechanism	GO:0061919	555	1	3	0.0106012	83	1	1
GO:BP	forebrain development	GO:0030900	394	0.0109742	27	0.0681995	61	1	1
GO:BP	long-chain fatty-acyl-CoA metabolic process	GO:0035336	25	1	2	0.011477	11	1	1
GO:BP	regulation of extent of cell growth	GO:0061387	109	0.012119	13	1	21	1	1
GO:BP	purine-containing compound metabolic process	GO:0072521	506	1	15	0.012283	77	1	3
GO:BP	inner dynein arm assembly	GO:0036159	17	1	-1	0.012953	9	1	1
GO:BP	proteasomal protein catabolic process	GO:0010498	524	1	9	0.0132394	79	1	3
GO:BP	cellular ion homeostasis	GO:0006873	516	1	21	0.0137288	78	1	1
GO:BP	inorganic anion transport	GO:0015698	183	0.0141388	17	1	31	1	1
GO:BP	positive regulation of regulated secretory pathway	GO:1903307	51	0.0143403	9	1	8	1	1
GO:BP	ribonucleotide metabolic process	GO:0009259	466	1	14	0.0144258	72	1	2
GO:BP	cellular amino acid metabolic process	GO:0006520	295	1	8	0.0146928	51	1	1
GO:BP	positive regulation of ion transmembrane transport	GO:0034767	184	0.0152158	17	1	25	1	1
GO:BP	very long-chain fatty acid metabolic process	GO:0000038	35	1	2	0.0152693	13	1	1
GO:BP	synaptic vesicle priming	GO:0016082	19	0.0155402	6	0.34936	8	1	1
GO:BP	amino acid transport	GO:0006865	146	1	12	0.0158689	31	1	1
GO:BP	cardiac muscle cell action potential	GO:0086001	74	1	7	0.0164158	20	1	1
GO:BP	fatty acid derivative metabolic process	GO:1901568	74	1	3	0.0164158	20	1	1
GO:BP	anion transport	GO:0006820	510	0.0648518	30	0.0164541	77	1	1
GO:BP	regulation of presynaptic membrane potential	GO:0099505	6	0.0169959	4	1	2	1	1
GO:BP	chloride transmembrane transport	GO:1902476	96	0.0172635	12	1	19	1	1
GO:BP	positive regulation of cell development	GO:0010720	305	1	16	0.0180146	52	1	1
GO:BP	positive regulation of cation channel activity	GO:2001259	81	0.0186571	11	1	14	1	1
GO:BP	intraciliary transport	GO:0042073	46	1	1	0.0192734	15	1	1
GO:BP	protein ubiquitination	GO:0016567	829	1	14	0.0200438	113	1	4
GO:BP	vesicle tethering	GO:0099022	31	1	-1	0.0211589	12	1	1
GO:BP	dicarboxylic acid metabolic process	GO:0043648	94	1	5	0.0213968	23	1	1
GO:BP	synaptic vesicle fusion to presynaptic active zone membrane	GO:0031629	20	0.0217211	6	1	4	1	1
GO:BP	macroautophagy	GO:0016236	315	1	2	0.0218327	53	1	1
GO:BP	cellular heat acclimation	GO:0070370	5	1	-1	1	1	0.0221121	2
GO:BP	heat acclimation	GO:0010286	5	1	-1	1	1	0.0221121	2
GO:BP	positive regulation of nucleotide-binding oligomerization domain containing 2 signaling pathway	GO:0070434	5	1	-1	1	-1	0.0221121	2
GO:BP	peptide hormone secretion	GO:0030072	230	0.0223509	19	1	31	1	1
GO:BP	cation homeostasis	GO:0055080	601	1	25	0.0231169	87	1	1
GO:BP	neural nucleus development	GO:0048857	68	0.0237086	10	1	15	1	1
GO:BP	cellular component maintenance	GO:0043954	68	0.0237086	10	1	8	1	1
GO:BP	endoplasmic reticulum tubular network organization	GO:0071786	18	1	1	0.0238089	9	1	1
GO:BP	response to alkaloid	GO:0043279	99	0.0238318	12	1	15	1	1
GO:BP	intracellular protein transport	GO:0006886	1098	1	28	0.0243717	142	1	2
GO:BP	axonal transport	GO:0098930	64	1	4	0.0257062	18	1	1
GO:BP	circulatory system process	GO:0003013	594	1	25	0.0258243	86	1	2
GO:BP	endoplasmic reticulum organization	GO:0007029	95	1	2	0.0258267	23	1	1
GO:BP	negative regulation of cellular process	GO:0048523	4749	1	139	0.0262622	508	1	7
GO:BP	cellular response to catecholamine stimulus	GO:0071870	100	0.0264618	12	1	13	1	1
GO:BP	cellular response to monoamine stimulus	GO:0071868	100	0.0264618	12	1	13	1	1
GO:BP	positive regulation of amine transport	GO:0051954	42	0.0266889	8	1	10	1	1
GO:BP	response to endogenous stimulus	GO:0009719	1592	1	57	0.0277788	194	1	6
GO:BP	vesicle fusion to plasma membrane	GO:0099500	21	0.0297535	6	1	4	1	1
GO:BP	peptide secretion	GO:0002790	235	0.030393	19	1	31	1	1
GO:BP	nucleotide metabolic process	GO:0009117	597	1	16	0.0313548	86	1	2
GO:BP	cell junction maintenance	GO:0034331	43	0.0320603	8	1	3	1	1
GO:BP	vesicle targeting	GO:0006903	65	1	-1	0.0325513	18	1	1
GO:BP	positive regulation of catecholamine secretion	GO:0033605	13	0.0325616	5	1	2	1	1
GO:BP	presynaptic modulation of chemical synaptic transmission	GO:0099171	13	0.0325616	5	1	3	1	1
GO:BP	spontaneous synaptic transmission	GO:0098814	13	0.0325616	5	1	6	1	1
GO:BP	phospholipid metabolic process	GO:0006644	393	1	9	0.0326818	62	1	1
GO:BP	positive regulation of nucleotide-binding oligomerization domain containing signaling pathway	GO:0070426	6	1	-1	1	-1	0.0331451	2
GO:BP	oligodendrocyte differentiation	GO:0048709	103	1	4	0.0336107	24	1	1
GO:BP	neuron projection organization	GO:0106027	90	1	7	0.0338951	22	1	1
GO:BP	regulation of postsynapse organization	GO:0099175	90	1	8	0.0338951	22	1	1
GO:BP	nucleoside phosphate metabolic process	GO:0006753	607	1	16	0.0339884	87	1	2
GO:BP	inorganic ion homeostasis	GO:0098771	616	1	26	0.0345144	88	1	1
GO:BP	cerebral cortex cell migration	GO:0021795	48	1	2	0.0345726	15	1	1
GO:BP	inorganic anion transmembrane transport	GO:0098661	120	0.0351515	13	1	23	1	1
GO:BP	sphingolipid biosynthetic process	GO:0030148	110	1	5	0.0355887	25	1	1
GO:BP	response to monoamine	GO:0071867	103	0.0359379	12	1	14	1	1
GO:BP	response to catecholamine	GO:0071869	103	0.0359379	12	1	14	1	1
GO:BP	positive regulation of growth	GO:0045927	260	0.0374568	20	1	36	1	1
GO:BP	nucleoside bisphosphate metabolic process	GO:0033865	124	1	4	0.0379218	27	1	1
GO:BP	ribonucleoside bisphosphate metabolic process	GO:0033875	124	1	4	0.0379218	27	1	1
GO:BP	purine nucleoside bisphosphate metabolic process	GO:0034032	124	1	4	0.0379218	27	1	1
GO:BP	positive regulation of potassium ion transmembrane transport	GO:1901381	44	0.0383141	8	1	11	1	1
GO:BP	memory	GO:0007613	121	0.0384782	13	1	13	1	1
GO:BP	nonassociative learning	GO:0046958	7	0.038852	4	1	-1	1	1
GO:BP	spontaneous neurotransmitter secretion	GO:0061669	7	0.038852	4	1	1	1	1
GO:BP	neurotransmitter receptor transport, postsynaptic endosome to lysosome	GO:0098943	7	0.038852	4	1	-1	1	1
GO:BP	regulation of amino acid transport	GO:0051955	43	1	5	0.0394015	14	1	1
GO:BP	regulation of cilium movement	GO:0003352	43	1	-1	0.0394015	14	1	1
GO:BP	cellular biosynthetic process	GO:0044249	5782	1	106	0.0398854	605	1	11
GO:BP	purine nucleoside bisphosphate biosynthetic process	GO:0034033	60	1	2	0.0404366	17	1	1
GO:BP	ribonucleoside bisphosphate biosynthetic process	GO:0034030	60	1	2	0.0404366	17	1	1
GO:BP	nucleoside bisphosphate biosynthetic process	GO:0033866	60	1	2	0.0404366	17	1	1
GO:BP	cerebrospinal fluid circulation	GO:0090660	15	1	-1	0.0414841	8	1	1
GO:BP	long-chain fatty-acyl-CoA biosynthetic process	GO:0035338	19	1	1	0.0415786	9	1	1
GO:BP	positive regulation of secretion	GO:0051047	307	0.0429553	22	1	38	1	1
GO:BP	protein-containing complex localization	GO:0031503	175	0.129535	15	0.0437729	34	1	1
GO:BP	phosphatidylinositol biosynthetic process	GO:0006661	132	1	3	0.0445094	28	1	1
GO:BP	response to endoplasmic reticulum stress	GO:0034976	259	1	2	0.0445398	45	0.347371	4
GO:BP	regulation of pH	GO:0006885	98	1	3	0.0445422	23	1	1
GO:BP	cellular response to chemical stimulus	GO:0070887	3049	1	94	0.0459533	340	1	10
GO:BP	postsynaptic intermediate filament cytoskeleton organization	GO:0099185	3	0.0463629	3	1	3	1	1
GO:BP	neurofilament bundle assembly	GO:0033693	3	0.0463629	3	1	3	1	1
GO:BP	vacuole organization	GO:0007033	213	1	2	0.046587	39	1	1
GO:BP	monocarboxylic acid metabolic process	GO:0032787	604	1	14	0.0488325	86	1	1
GO:CC	synapse	GO:0045202	1341	3.65291e-97	202	2.16623e-32	265	1	2
GO:CC	cell junction	GO:0030054	2121	4.45972e-72	217	7.45977e-28	352	1	4
GO:CC	cytoplasm	GO:0005737	12270	0.513504	361	6.16018e-63	1478	1	20
GO:CC	neuron projection	GO:0043005	1378	2.03671e-59	162	6.47285e-30	264	1	3
GO:CC	synaptic membrane	GO:0097060	378	1.57899e-50	84	2.06938e-15	91	1	1
GO:CC	somatodendritic compartment	GO:0036477	850	1.79481e-47	116	1.35709e-19	168	1	1
GO:CC	postsynapse	GO:0098794	622	5.96894e-47	100	2.54242e-14	124	1	1
GO:CC	plasma membrane bounded cell projection	GO:0120025	2245	5.21547e-40	177	1.37804e-46	417	1	5
GO:CC	cell projection	GO:0042995	2356	9.73829e-41	183	1.44074e-46	431	1	5
GO:CC	presynapse	GO:0098793	521	1.24223e-43	89	1.48067e-20	123	1	1
GO:CC	cell periphery	GO:0071944	6270	2.5165e-42	326	4.2799e-08	701	1	8
GO:CC	plasma membrane	GO:0005886	5788	8.86003e-40	306	1.10094e-08	658	1	8
GO:CC	postsynaptic membrane	GO:0045211	273	2.58118e-38	63	1.86759e-08	61	1	1
GO:CC	intrinsic component of plasma membrane	GO:0031226	1731	2.25671e-36	148	3.03546e-07	233	1	3
GO:CC	organelle membrane	GO:0031090	3685	0.000104169	145	8.96966e-36	558	1	5
GO:CC	ion channel complex	GO:0034702	304	2.5436e-35	63	1	43	1	1
GO:CC	dendritic tree	GO:0097447	622	1.12133e-34	86	1.94093e-16	129	1	1
GO:CC	membrane	GO:0016020	9856	2.90075e-34	410	2.39979e-28	1150	1	12
GO:CC	axon	GO:0030424	646	3.24214e-34	87	3.81275e-24	149	1	2
GO:CC	dendrite	GO:0030425	620	5.89097e-34	85	1.46326e-16	129	1	1
GO:CC	endomembrane system	GO:0012505	4733	0.000162178	176	8.47523e-34	666	0.688707	12
GO:CC	integral component of plasma membrane	GO:0005887	1649	9.38026e-34	140	7.9587e-07	222	1	3
GO:CC	glutamatergic synapse	GO:0098978	339	2.27079e-32	63	4.37312e-09	72	1	1
GO:CC	transmembrane transporter complex	GO:1902495	392	3.30042e-32	67	1	53	1	1
GO:CC	neuron to neuron synapse	GO:0098984	357	6.04224e-32	64	8.66951e-07	69	1	1
GO:CC	intrinsic component of membrane	GO:0031224	5902	9.63297e-32	293	1.3924e-13	699	1	6
GO:CC	transporter complex	GO:1990351	418	2.46056e-31	68	1	56	1	1
GO:CC	postsynaptic specialization	GO:0099572	348	1.01238e-30	62	7.05911e-07	68	1	1
GO:CC	intrinsic component of synaptic membrane	GO:0099240	171	1.53851e-29	45	2.46957e-11	50	1	1
GO:CC	plasma membrane region	GO:0098590	1248	1.65634e-29	114	7.33641e-14	203	1	1
GO:CC	bounding membrane of organelle	GO:0098588	2132	3.92049e-06	100	9.63651e-28	353	1	3
GO:CC	cation channel complex	GO:0034703	231	1.46464e-27	49	1	28	1	1
GO:CC	integral component of synaptic membrane	GO:0099699	159	1.53352e-27	42	8.95072e-11	47	1	1
GO:CC	intrinsic component of postsynaptic membrane	GO:0098936	127	5.27453e-27	38	5.01106e-08	37	1	1
GO:CC	cell body	GO:0044297	569	6.39574e-27	73	3.34733e-11	109	1	1
GO:CC	neuronal cell body	GO:0043025	501	2.07878e-26	68	1.0103e-11	101	1	1
GO:CC	integral component of membrane	GO:0016021	5746	2.09183e-26	276	7.44183e-14	685	1	6
GO:CC	asymmetric synapse	GO:0032279	332	2.73172e-26	56	2.12265e-05	62	1	1
GO:CC	plasma membrane bounded cell projection cytoplasm	GO:0032838	225	1	8	6.93348e-26	81	1	1
GO:CC	cytoplasmic region	GO:0099568	264	1	15	2.0164e-25	88	1	1
GO:CC	integral component of postsynaptic membrane	GO:0099055	121	2.06588e-25	36	1.95986e-07	35	1	1
GO:CC	postsynaptic density	GO:0014069	326	6.93709e-25	54	0.000135348	59	1	1
GO:CC	postsynaptic specialization membrane	GO:0099634	118	3.24796e-22	33	0.00860828	26	1	1
GO:CC	synaptic vesicle membrane	GO:0030672	118	3.24796e-22	33	2.28386e-05	31	1	1
GO:CC	exocytic vesicle membrane	GO:0099501	118	3.24796e-22	33	2.28386e-05	31	1	1
GO:CC	axoneme	GO:0005930	138	1	2	3.66645e-22	58	1	1
GO:CC	ciliary plasm	GO:0097014	139	1	2	5.73823e-22	58	1	1
GO:CC	distal axon	GO:0150034	280	1.05129e-21	47	6.5707e-09	63	1	1
GO:CC	exocytic vesicle	GO:0070382	231	1.39128e-21	43	3.76728e-07	52	1	1
GO:CC	intrinsic component of postsynaptic specialization membrane	GO:0098948	82	2.40714e-21	28	0.0163996	20	1	1
GO:CC	synaptic vesicle	GO:0008021	211	2.93434e-21	41	3.74885e-07	49	1	1
GO:CC	cilium	GO:0005929	720	1	15	6.31407e-21	153	1	2
GO:CC	integral component of postsynaptic specialization membrane	GO:0099060	78	1.01498e-20	27	0.0258641	19	1	1
GO:CC	microtubule cytoskeleton	GO:0015630	1359	1	21	1.57242e-19	234	1	5
GO:CC	organelle subcompartment	GO:0031984	1480	1	49	3.43763e-19	248	1	2
GO:CC	presynaptic membrane	GO:0042734	148	8.13849e-19	33	4.17155e-10	44	1	1
GO:CC	cytosol	GO:0005829	5419	1	128	1.49432e-18	676	1	8
GO:CC	cytoskeleton	GO:0005856	2381	1	58	5.63349e-18	350	1	5
GO:CC	cytoplasmic vesicle membrane	GO:0030659	1193	5.25329e-08	71	2.1071e-17	207	1	3
GO:CC	vesicle membrane	GO:0012506	1212	1.05046e-07	71	2.86794e-17	209	1	3
GO:CC	cytoplasmic vesicle	GO:0031410	2487	7.80609e-06	111	6.33081e-17	358	1	8
GO:CC	intracellular vesicle	GO:0097708	2489	8.15102e-06	111	7.23898e-17	358	1	8
GO:CC	vesicle	GO:0031982	3973	0.122192	138	1.12496e-16	518	1	8
GO:CC	transport vesicle membrane	GO:0030658	220	6.42316e-16	36	1.81737e-08	53	1	2
GO:CC	membrane protein complex	GO:0098796	1351	1.90827e-15	94	0.247888	159	1	3
GO:CC	neuron projection terminus	GO:0044306	131	2.97325e-15	28	7.64974e-09	39	1	1
GO:CC	postsynaptic density membrane	GO:0098839	91	3.6964e-15	24	1	15	1	1
GO:CC	transport vesicle	GO:0030133	424	7.73302e-15	48	1.16828e-11	90	1	2
GO:CC	axon terminus	GO:0043679	116	1.28486e-14	26	5.42724e-08	35	1	1
GO:CC	plasma membrane protein complex	GO:0098797	711	1.50344e-14	63	1	65	1	1
GO:CC	nuclear outer membrane-endoplasmic reticulum membrane network	GO:0042175	1184	1	37	1.93076e-14	197	1	2
GO:CC	intrinsic component of postsynaptic density membrane	GO:0099146	56	5.02047e-14	19	1	11	1	1
GO:CC	endoplasmic reticulum membrane	GO:0005789	1162	1	37	1.04248e-13	192	1	2
GO:CC	GABA-ergic synapse	GO:0098982	76	1.44979e-13	21	5.11603e-10	30	1	1
GO:CC	endoplasmic reticulum subcompartment	GO:0098827	1166	1	37	1.49059e-13	192	1	2
GO:CC	endoplasmic reticulum	GO:0005783	2031	1	65	1.978e-13	293	0.302452	8
GO:CC	integral component of postsynaptic density membrane	GO:0099061	52	2.11213e-13	18	1	10	1	1
GO:CC	Schaffer collateral - CA1 synapse	GO:0098685	78	2.59621e-13	21	0.0837923	18	1	1
GO:CC	ionotropic glutamate receptor complex	GO:0008328	40	5.98644e-13	16	1	3	1	1
GO:CC	motile cilium	GO:0031514	243	1	2	2.03752e-12	64	1	1
GO:CC	intrinsic component of synaptic vesicle membrane	GO:0098563	43	2.34615e-12	16	0.000242152	16	1	1
GO:CC	potassium channel complex	GO:0034705	97	2.68466e-12	22	1	12	1	1
GO:CC	perikaryon	GO:0043204	156	3.02609e-12	27	0.000220822	35	1	1
GO:CC	presynaptic active zone	GO:0048786	78	3.57764e-12	20	0.00202782	21	1	1
GO:CC	neurotransmitter receptor complex	GO:0098878	45	5.4464e-12	16	1	3	1	1
GO:CC	Golgi apparatus	GO:0005794	1650	0.500138	64	1.74092e-11	242	1	2
GO:CC	microtubule	GO:0005874	451	1	12	2.6962e-11	93	1	1
GO:CC	voltage-gated potassium channel complex	GO:0008076	87	3.43586e-11	20	1	12	1	1
GO:CC	excitatory synapse	GO:0060076	54	1.42417e-10	16	0.408674	13	1	1
GO:CC	intrinsic component of presynaptic membrane	GO:0098889	83	1.55154e-10	19	2.17911e-07	28	1	1
GO:CC	dendrite membrane	GO:0032590	41	4.66241e-10	14	0.377874	11	1	1
GO:CC	endosome	GO:0005768	1036	1	35	7.57434e-10	164	1	1
GO:CC	Golgi membrane	GO:0000139	659	1	29	1.93979e-09	116	1	1
GO:CC	dendritic spine	GO:0043197	175	2.56046e-09	25	0.117937	31	1	1
GO:CC	neuron spine	GO:0044309	178	3.7536e-09	25	0.0717923	32	1	1
GO:CC	neuron projection membrane	GO:0032589	60	1.17148e-08	15	0.00768974	17	1	1
GO:CC	coated vesicle	GO:0030135	309	1	17	2.44784e-08	66	1	2
GO:CC	integral component of presynaptic membrane	GO:0099056	76	4.25957e-08	16	6.36504e-07	26	1	1
GO:CC	microtubule organizing center	GO:0005815	833	1	10	1.15742e-07	132	0.475644	5
GO:CC	AMPA glutamate receptor complex	GO:0032281	26	2.01629e-07	10	1	2	1	1
GO:CC	neuronal cell body membrane	GO:0032809	27	3.12654e-07	10	1	7	1	1
GO:CC	cell body membrane	GO:0044298	30	1.0363e-06	10	1	8	1	1
GO:CC	intrinsic component of organelle membrane	GO:0031300	421	1	21	1.39566e-06	77	1	2
GO:CC	growth cone	GO:0030426	168	1.46938e-06	21	0.281871	29	1	1
GO:CC	coated vesicle membrane	GO:0030662	193	1	12	1.57588e-06	45	1	2
GO:CC	anchored component of synaptic vesicle membrane	GO:0098993	12	2.18568e-06	7	1	3	1	1
GO:CC	site of polarized growth	GO:0030427	174	2.77467e-06	21	0.106218	31	1	1
GO:CC	calyx of Held	GO:0044305	18	2.81264e-06	8	0.293276	7	1	1
GO:CC	integral component of organelle membrane	GO:0031301	391	1	14	3.35013e-06	72	1	2
GO:CC	clathrin-coated vesicle	GO:0030136	212	0.197149	15	4.00376e-06	47	1	2
GO:CC	hippocampal mossy fiber to CA3 synapse	GO:0098686	35	5.61789e-06	10	1	7	1	1
GO:CC	voltage-gated calcium channel complex	GO:0005891	45	6.50165e-06	11	1	1	1	1
GO:CC	endosome membrane	GO:0010008	541	1	13	8.51052e-06	90	1	1
GO:CC	dynein complex	GO:0030286	54	1	-1	1.04498e-05	20	1	1
GO:CC	terminal bouton	GO:0043195	47	1.06318e-05	11	0.0226253	14	1	1
GO:CC	ciliary basal body	GO:0036064	165	1	2	1.13689e-05	39	1	2
GO:CC	GABA receptor complex	GO:1902710	21	1.21897e-05	8	0.0202508	9	1	1
GO:CC	membrane-bounded organelle	GO:0043227	15649	1	329	2.42633e-05	1537	1	21
GO:CC	integral component of synaptic vesicle membrane	GO:0030285	31	2.54646e-05	9	0.000565042	13	1	1
GO:CC	trans-Golgi network	GO:0005802	260	1	7	2.58964e-05	52	1	1
GO:CC	presynaptic active zone cytoplasmic component	GO:0098831	16	2.87756e-05	7	1	5	1	1
GO:CC	receptor complex	GO:0043235	529	3.3764e-05	37	1	56	1	1
GO:CC	9+2 motile cilium	GO:0097729	165	1	-1	3.55024e-05	38	1	1
GO:CC	Golgi apparatus subcompartment	GO:0098791	378	1	12	4.98867e-05	67	1	1
GO:CC	anchored component of membrane	GO:0031225	171	5.39857e-05	19	1	18	1	1
GO:CC	centrosome	GO:0005813	630	1	7	5.97548e-05	98	1	3
GO:CC	secretory vesicle	GO:0099503	1043	7.2358e-05	57	0.053736	131	0.201945	6
GO:CC	organelle	GO:0043226	16770	1	378	8.36251e-05	1629	1	21
GO:CC	calcium channel complex	GO:0034704	71	0.000116219	12	1	5	1	1
GO:CC	axon initial segment	GO:0043194	19	0.00011824	7	0.42775	7	1	1
GO:CC	GABA-A receptor complex	GO:1902711	19	0.00011824	7	0.0627481	8	1	1
GO:CC	postsynaptic intermediate filament cytoskeleton	GO:0099160	4	0.000169762	4	0.0298094	4	1	1
GO:CC	catalytic complex	GO:1902494	1707	1	21	0.000191153	216	1	1
GO:CC	main axon	GO:0044304	62	0.00021636	11	0.000688072	19	1	1
GO:CC	clathrin-coated vesicle membrane	GO:0030665	130	0.0633697	12	0.000238709	31	1	2
GO:CC	intracellular anatomical structure	GO:0005622	17820	1	405	0.000257209	1714	1	23
GO:CC	chloride channel complex	GO:0034707	51	0.000266835	10	0.781895	12	1	1
GO:CC	polymeric cytoskeletal fiber	GO:0099513	779	1	19	0.000268179	113	1	1
GO:CC	supramolecular polymer	GO:0099081	1026	1	30	0.000273322	141	1	1
GO:CC	microtubule associated complex	GO:0005875	165	1	3	0.000313049	36	1	1
GO:CC	transferase complex	GO:1990234	878	1	7	0.000321414	124	1	1
GO:CC	neuron projection cytoplasm	GO:0120111	88	1	6	0.000337858	24	1	1
GO:CC	leading edge membrane	GO:0031256	177	0.000424074	18	0.000662867	37	1	1
GO:CC	supramolecular fiber	GO:0099512	1017	1	30	0.000446874	139	1	1
GO:CC	intracellular protein-containing complex	GO:0140535	940	1	12	0.000539785	130	1	1
GO:CC	supramolecular complex	GO:0099080	1377	1	31	0.000561172	178	1	1
GO:CC	Golgi-associated vesicle	GO:0005798	92	1	3	0.000807804	24	1	1
GO:CC	perinuclear region of cytoplasm	GO:0048471	727	1	30	0.000817979	105	1	4
GO:CC	voltage-gated sodium channel complex	GO:0001518	17	0.00113629	6	1	6	1	1
GO:CC	sodium channel complex	GO:0034706	26	0.00131305	7	1	6	1	1
GO:CC	dendritic shaft	GO:0043198	37	0.00158971	8	1	6	1	1
GO:CC	cell projection membrane	GO:0031253	346	0.00697185	24	0.00213213	58	1	1
GO:CC	peroxisomal membrane	GO:0005778	67	1	6	0.00248174	19	1	1
GO:CC	microbody membrane	GO:0031903	67	1	6	0.00248174	19	1	1
GO:CC	late endosome	GO:0005770	293	1	8	0.00264626	51	1	1
GO:CC	clathrin-sculpted vesicle	GO:0060198	12	0.00303708	5	0.0119786	7	1	1
GO:CC	intercalated disc	GO:0014704	52	1	2	0.00425787	16	1	1
GO:CC	centriole	GO:0005814	153	1	1	1	18	0.00552037	4
GO:CC	clathrin-sculpted gamma-aminobutyric acid transport vesicle	GO:0061200	8	0.0109129	4	0.0059544	6	1	1
GO:CC	clathrin-sculpted gamma-aminobutyric acid transport vesicle membrane	GO:0061202	8	0.0109129	4	0.0059544	6	1	1
GO:CC	guanylate cyclase complex, soluble	GO:0008074	3	0.00642519	3	1	2	1	1
GO:CC	axonemal dynein complex	GO:0005858	23	1	1	0.00654145	10	1	1
GO:CC	centriolar satellite	GO:0034451	110	1	1	0.00703316	25	1	1
GO:CC	neuromuscular junction	GO:0031594	73	0.00768722	10	1	13	1	1
GO:CC	plasma membrane signaling receptor complex	GO:0098802	306	0.00889947	22	1	17	1	1
GO:CC	dendritic spine head	GO:0044327	8	0.0109129	4	1	3	1	1
GO:CC	axon cytoplasm	GO:1904115	62	1	3	0.0123004	17	1	1
GO:CC	extracellular vesicle	GO:1903561	2132	1	42	0.0156281	248	1	4
GO:CC	extracellular organelle	GO:0043230	2133	1	42	0.0161319	248	1	4
GO:CC	extracellular membrane-bounded organelle	GO:0065010	2133	1	42	0.0161319	248	1	4
GO:CC	early endosome	GO:0005769	412	1	9	0.016682	63	1	1
GO:CC	vacuolar membrane	GO:0005774	464	1	7	0.0181954	69	1	3
GO:CC	T-tubule	GO:0030315	52	0.850958	6	0.0187532	15	1	1
GO:CC	NMDA selective glutamate receptor complex	GO:0017146	9	0.0192301	4	1	1	1	1
GO:CC	postsynaptic cytoskeleton	GO:0099571	9	0.0192301	4	1	4	1	1
GO:CC	microbody	GO:0042579	145	1	6	0.0202527	29	1	1
GO:CC	peroxisome	GO:0005777	145	1	6	0.0202527	29	1	1
GO:CC	dense core granule	GO:0031045	27	0.0216747	6	1	7	1	1
GO:CC	SNARE complex	GO:0031201	52	0.0218394	8	1	8	1	1
GO:CC	ciliary tip	GO:0097542	47	1	2	0.0226253	14	1	1
GO:CC	cell cortex region	GO:0099738	39	0.0227609	7	1	7	1	1
GO:CC	clathrin-sculpted glutamate transport vesicle membrane	GO:0060203	4	0.0251915	3	1	2	1	1
GO:CC	clathrin-sculpted glutamate transport vesicle	GO:0060199	4	0.0251915	3	1	2	1	1
GO:CC	ciliary transition zone	GO:0035869	72	1	1	0.0278011	18	1	1
GO:CC	nuclear envelope	GO:0005635	489	1	8	0.0307062	71	1	1
GO:CC	presynaptic cytoskeleton	GO:0099569	10	0.0313768	4	1	2	1	1
GO:CC	cholinergic synapse	GO:0098981	10	0.0313768	4	1	2	1	1
GO:CC	outer membrane	GO:0019867	240	1	1	0.031752	41	1	1
GO:CC	spindle	GO:0005819	430	1	4	0.0329984	64	1	1
GO:CC	sperm flagellum	GO:0036126	149	1	1	0.0338701	29	1	1
GO:CC	recycling endosome	GO:0055037	194	1	7	0.0339349	35	1	1
GO:CC	mitochondrial outer membrane	GO:0005741	211	1	1	0.0399818	37	1	1
GO:CC	cell-cell contact zone	GO:0044291	74	1	2	0.0408315	18	1	1
GO:CC	neurofilament	GO:0005883	11	0.0482714	4	0.786198	5	1	1
REAC	Neuronal System	REAC:R-HSA-112316	400	3.08279e-57	95	0.0122761	73	1	1
REAC	Transmission across Chemical Synapses	REAC:R-HSA-112315	259	7.88575e-35	61	0.000644568	56	1	1
REAC	Neurotransmitter receptors and postsynaptic signal transmission	REAC:R-HSA-112314	196	1.92842e-21	42	0.647029	37	1	1
REAC	Potassium Channels	REAC:R-HSA-1296071	103	1.95642e-13	25	1	11	1	1
REAC	Membrane Trafficking	REAC:R-HSA-199991	624	1	20	2.8359e-11	134	1	1
REAC	Protein-protein interactions at synapses	REAC:R-HSA-6794362	86	4.18873e-11	21	1	10	1	1
REAC	Glutamate binding, activation of AMPA receptors and synaptic plasticity	REAC:R-HSA-399721	27	3.22982e-09	12	1	5	1	1
REAC	Trafficking of AMPA receptors	REAC:R-HSA-399719	27	3.22982e-09	12	1	5	1	1
REAC	Neurotransmitter release cycle	REAC:R-HSA-112310	50	6.17212e-09	15	0.00232851	18	1	1
REAC	Voltage gated Potassium channels	REAC:R-HSA-1296072	43	8.6301e-09	14	1	6	1	1
REAC	Neurexins and neuroligins	REAC:R-HSA-6794361	56	3.76971e-08	15	1	6	1	1
REAC	Cardiac conduction	REAC:R-HSA-5576891	127	1.19056e-07	21	1	22	1	1
REAC	Serotonin Neurotransmitter Release Cycle	REAC:R-HSA-181429	17	2.06899e-07	9	1	6	1	1
REAC	Vesicle-mediated transport	REAC:R-HSA-5653656	718	1	20	2.50912e-07	136	1	1
REAC	Glutamate Neurotransmitter Release Cycle	REAC:R-HSA-210500	23	2.53761e-07	10	1	7	1	1
REAC	Muscle contraction	REAC:R-HSA-397014	195	6.13544e-07	25	1	27	1	1
REAC	Phase 0 - rapid depolarisation	REAC:R-HSA-5576892	32	6.83712e-07	11	1	8	1	1
REAC	Long-term potentiation	REAC:R-HSA-9620244	21	2.24308e-06	9	1	3	1	1
REAC	Dopamine Neurotransmitter Release Cycle	REAC:R-HSA-212676	22	3.69392e-06	9	1	6	1	1
REAC	Activation of NMDA receptors and postsynaptic events	REAC:R-HSA-442755	89	4.91604e-06	16	1	18	1	1
REAC	GABA synthesis, release, reuptake and degradation	REAC:R-HSA-888590	18	1.17707e-05	8	2.19179e-05	12	1	1
REAC	Post NMDA receptor activation events	REAC:R-HSA-438064	76	3.01937e-05	14	1	15	1	1
REAC	Unblocking of NMDA receptors, glutamate binding and activation	REAC:R-HSA-438066	20	3.21048e-05	8	1	3	1	1
REAC	GPCR ligand binding	REAC:R-HSA-500792	459	9.97088e-05	36	1	38	1	1
REAC	Signaling by GPCR	REAC:R-HSA-372790	693	0.000100736	47	1	60	1	1
REAC	GABA receptor activation	REAC:R-HSA-977443	60	0.000104263	12	1	14	1	1
REAC	Acetylcholine Neurotransmitter Release Cycle	REAC:R-HSA-264642	16	0.000105258	7	1	5	1	1
REAC	Presynaptic depolarization and calcium channel opening	REAC:R-HSA-112308	11	0.000156838	6	1	-1	1	1
REAC	Norepinephrine Neurotransmitter Release Cycle	REAC:R-HSA-181430	17	0.000174235	7	1	5	1	1
REAC	Negative regulation of NMDA receptor-mediated neuronal transmission	REAC:R-HSA-9617324	20	0.00064121	7	1	3	1	1
REAC	Transcriptional Regulation by MECP2	REAC:R-HSA-8986944	59	0.00070501	11	1	5	1	1
REAC	Intra-Golgi and retrograde Golgi-to-ER traffic	REAC:R-HSA-6811442	202	1	5	0.00130847	46	1	1
REAC	Interaction between L1 and Ankyrins	REAC:R-HSA-445095	31	0.00149493	8	1	9	1	1
REAC	Synthesis of PIPs at the late endosome membrane	REAC:R-HSA-1660517	11	1	-1	0.00168313	8	1	1
REAC	Regulation of insulin secretion	REAC:R-HSA-422356	78	0.0019686	12	1	10	1	1
REAC	Assembly and cell surface presentation of NMDA receptors	REAC:R-HSA-9609736	43	0.00236601	9	1	8	1	1
REAC	Neurotoxicity of clostridium toxins	REAC:R-HSA-168799	10	0.00283118	5	1	5	1	1
REAC	Ras activation upon Ca2+ influx through NMDA receptor	REAC:R-HSA-442982	18	0.00524802	6	1	3	1	1
REAC	GPCR downstream signalling	REAC:R-HSA-388396	620	0.00725797	39	1	53	1	1
REAC	Chk1/Chk2(Cds1) mediated inactivation of Cyclin B:Cdk1 complex	REAC:R-HSA-75035	13	1	1	0.010633	8	1	1
REAC	Integration of energy metabolism	REAC:R-HSA-163685	107	0.0111499	13	1	16	1	1
REAC	Cholesterol biosynthesis	REAC:R-HSA-191273	24	1	2	0.0122892	11	1	1
REAC	Trafficking of GluR2-containing AMPA receptors	REAC:R-HSA-416993	13	0.013395	5	1	2	1	1
REAC	Golgi-to-ER retrograde transport	REAC:R-HSA-8856688	133	1	5	0.0135388	32	1	1
REAC	Fatty acyl-CoA biosynthesis	REAC:R-HSA-75105	37	1	1	0.0139689	14	1	1
REAC	Translocation of SLC2A4 (GLUT4) to the plasma membrane	REAC:R-HSA-1445148	72	1	3	0.0163187	21	1	1
REAC	G alpha (i) signalling events	REAC:R-HSA-418594	313	0.0169026	24	1	31	1	1
REAC	LGI-ADAM interactions	REAC:R-HSA-5682910	14	0.020313	5	1	4	1	1
REAC	L1CAM interactions	REAC:R-HSA-373760	119	0.0345169	13	0.0247916	29	1	1
REAC	Intraflagellar transport	REAC:R-HSA-5620924	54	1	2	0.0314933	17	1	1
REAC	Uptake and actions of bacterial toxins	REAC:R-HSA-5339562	25	0.0417198	6	0.591145	9	1	1
HP	Status epilepticus	HP:0002133	203	4.84665e-14	36	1	39	1	1
HP	Bilateral tonic-clonic seizure	HP:0002069	324	5.16468e-14	45	0.0380934	69	1	1
HP	Interictal epileptiform activity	HP:0011182	307	2.27405e-13	43	0.000258903	73	1	1
HP	Interictal EEG abnormality	HP:0025373	309	2.9128e-13	43	0.000342266	73	1	1
HP	Epileptic encephalopathy	HP:0200134	106	5.74398e-12	25	0.780623	27	1	1
HP	Focal motor seizure	HP:0011153	110	1.46064e-11	25	1	21	1	1
HP	Tonic seizure	HP:0032792	110	1.46064e-11	25	1	24	1	1
HP	EEG with generalized epileptiform discharges	HP:0011198	266	5.89725e-11	37	0.00497859	62	1	1
HP	Generalized non-motor (absence) seizure	HP:0002121	186	6.43521e-11	31	1	39	1	1
HP	Motor seizure	HP:0020219	374	6.92718e-11	44	1	69	1	1
HP	Dialeptic seizure	HP:0011146	231	1.42588e-10	34	1	46	1	1
HP	Non-motor seizure	HP:0033259	200	5.01582e-10	31	1	41	1	1
HP	Focal-onset seizure	HP:0007359	319	7.88674e-10	39	1	53	1	1
HP	Generalized-onset motor seizure	HP:0032677	204	8.71457e-10	31	1	36	1	1
HP	Myoclonus	HP:0001336	356	1.32406e-09	41	1	55	1	1
HP	Autistic behavior	HP:0000729	665	1.46962e-09	58	0.102403	121	1	3
HP	Myoclonic seizure	HP:0032794	206	6.79686e-09	30	1	35	1	1
HP	Encephalopathy	HP:0001298	279	7.43473e-09	35	1	49	1	1
HP	Generalized tonic seizure	HP:0010818	88	8.46365e-09	20	1	17	1	1
HP	Atonic seizure	HP:0010819	109	8.78849e-09	22	1	19	1	1
HP	Clonic seizure	HP:0020221	46	1.52174e-08	15	0.939813	15	1	1
HP	EEG with multifocal slow activity	HP:0010844	46	1.52174e-08	15	0.264876	16	1	1
HP	Generalized-onset seizure	HP:0002197	360	3.83173e-08	39	0.385156	71	1	1
HP	Seizure precipitated by febrile infection	HP:0032894	106	4.04119e-08	21	0.318619	28	1	1
HP	Infection-related seizure	HP:0032892	106	4.04119e-08	21	0.318619	28	1	1
HP	Febrile seizure (within the age range of 3 months to 6 years)	HP:0002373	106	4.04119e-08	21	0.318619	28	1	1
HP	Abnormal central motor function	HP:0011442	1936	4.65469e-08	107	3.23868e-05	321	1	4
HP	EEG abnormality	HP:0002353	515	1.00416e-07	47	0.00193654	105	1	1
HP	Involuntary movements	HP:0004305	1091	1.03387e-07	74	0.00305739	192	1	2
HP	Dyskinesia	HP:0100660	261	1.33594e-07	32	1	53	1	1
HP	Abnormality of central nervous system electrophysiology	HP:0030178	540	1.50822e-07	48	0.000572547	111	1	1
HP	EEG with focal epileptiform discharges	HP:0011185	151	1.86825e-07	24	1	33	1	1
HP	Focal impaired awareness seizure	HP:0002384	117	2.88394e-07	21	1	21	1	1
HP	Hypsarrhythmia	HP:0002521	196	3.42733e-07	27	0.176487	45	1	1
HP	Abnormal hippocampus morphology	HP:0025100	75	3.82387e-07	17	1	12	1	1
HP	Abnormal morphology of the limbic system	HP:0007343	76	4.78251e-07	17	1	12	1	1
HP	Hyperactivity	HP:0000752	543	6.42246e-07	47	0.502998	99	1	1
HP	EEG with spike-wave complexes	HP:0010850	79	9.15299e-07	17	1	21	1	1
HP	Attention deficit hyperactivity disorder	HP:0007018	389	1.60947e-06	38	1	73	1	1
HP	Abnormal nervous system electrophysiology	HP:0001311	628	2.90408e-06	50	9.49602e-05	128	1	1
HP	Generalized clonic seizure	HP:0011169	31	3.52723e-06	11	1	9	1	1
HP	Generalized myoclonic seizure	HP:0002123	163	5.33909e-06	23	1	28	1	1
HP	Neurodevelopmental abnormality	HP:0012759	2652	0.401101	112	5.68669e-06	419	1	3
HP	Unsteady gait	HP:0002317	164	6.0317e-06	23	0.00119106	45	1	1
HP	Motor stereotypy	HP:0000733	271	6.97965e-06	30	1	47	1	1
HP	EEG with abnormally slow frequencies	HP:0011203	79	7.74484e-06	16	0.000625634	28	1	1
HP	Poor head control	HP:0002421	197	9.90528e-06	25	1	37	1	1
HP	Abnormal aggressive, impulsive or violent behavior	HP:0006919	382	1.31152e-05	36	1	72	1	1
HP	Hyperventilation	HP:0002883	35	1.54406e-05	11	1	5	1	1
HP	Increased theta frequency activity in EEG	HP:0031535	11	2.02515e-05	7	1	1	1	1
HP	Impulsivity	HP:0100710	177	2.70277e-05	23	0.135855	42	1	1
HP	Focal clonic seizure	HP:0002266	23	3.94891e-05	9	0.102046	11	1	1
HP	Short attention span	HP:0000736	494	4.12323e-05	41	0.144897	94	1	1
HP	Abnormality of salivation	HP:0100755	182	4.62702e-05	23	0.124533	43	1	1
HP	Inability to walk	HP:0002540	277	4.72155e-05	29	0.533838	57	1	1
HP	Neurological speech impairment	HP:0002167	1567	0.023308	79	4.95123e-05	269	1	3
HP	Gait disturbance	HP:0001288	1121	5.91223e-05	69	0.000330407	201	1	1
HP	Abnormality of movement	HP:0100022	2003	6.49471e-05	102	0.00306036	320	1	2
HP	Self-injurious behavior	HP:0100716	201	6.90875e-05	24	1	40	1	1
HP	Disinhibition	HP:0000734	202	7.61503e-05	24	0.0869709	47	1	1
HP	Atrophy/Degeneration affecting the central nervous system	HP:0007367	896	9.46772e-05	59	0.0531604	157	1	1
HP	Rigidity	HP:0002063	189	9.50195e-05	23	0.0311161	46	1	1
HP	Abnormality of coordination	HP:0011443	1062	9.96643e-05	66	0.00433671	187	1	3
HP	Hypertonia	HP:0001276	1072	0.0469208	59	0.000104596	196	1	1
HP	Abnormal nervous system physiology	HP:0012638	3455	0.129825	138	0.000123869	512	1	4
HP	Cognitive impairment	HP:0100543	616	0.000125519	46	0.0819391	114	1	1
HP	Confusional arousal	HP:0025237	9	0.000161777	6	1	1	1	1
HP	Abnormality of higher mental function	HP:0011446	2589	0.000192941	120	0.000176881	404	1	4
HP	Upper motor neuron dysfunction	HP:0002493	1176	0.000183554	70	0.000340248	209	1	3
HP	Prenatal movement abnormality	HP:0001557	212	0.0001945	24	1	36	1	1
HP	Gastroesophageal reflux	HP:0002020	443	0.000201112	37	1	72	1	1
HP	Neurodevelopmental delay	HP:0012758	2169	1	89	0.000260338	348	1	3
HP	Limb myoclonus	HP:0045084	28	0.000288167	9	1	8	1	1
HP	Decreased fetal movement	HP:0001558	201	0.000300532	23	1	34	1	1
HP	Abnormal esophagus physiology	HP:0025270	765	0.000306069	52	1	127	1	1
HP	Excessive salivation	HP:0003781	128	0.000324694	18	0.0229051	35	1	1
HP	Non-rapid eye movement parasomnia	HP:0025235	10	0.000393072	6	1	1	1	1
HP	Spasticity	HP:0001257	879	0.0105166	53	0.000527911	164	1	1
HP	Abnormal muscle physiology	HP:0011804	2386	0.473505	103	0.000569818	375	1	4
HP	Abnormal fetal physiology	HP:0034059	260	0.000676468	26	1	36	1	1
HP	Abnormal muscle tone	HP:0003808	2022	0.204961	92	0.000708829	326	1	4
HP	Tremor	HP:0001337	569	0.000772308	42	0.00500088	112	1	1
HP	Autosomal dominant inheritance	HP:0000006	1858	0.00078944	94	1	231	1	5
HP	Parasomnia	HP:0025234	11	0.000840457	6	1	2	1	1
HP	Language impairment	HP:0002463	972	0.00958147	57	0.0008752	177	1	1
HP	Abnormal emotion/affect behavior	HP:0100851	723	0.000887019	49	1	115	1	1
HP	Atrophy/Degeneration affecting the cerebrum	HP:0007369	746	0.000914995	50	1	123	1	1
HP	Brain atrophy	HP:0012444	814	0.00092379	53	1	137	1	1
HP	Limb hypertonia	HP:0002509	123	0.000929419	17	1	27	1	1
HP	Abnormal nervous system morphology	HP:0012639	2831	1	116	0.00109223	431	1	4
HP	Cerebral atrophy	HP:0002059	728	0.00109701	49	1	119	1	1
HP	Seizure	HP:0001250	1840	0.0844418	87	0.00121071	300	1	4
HP	Abnormal oral physiology	HP:0031815	251	0.00125105	25	1	50	1	1
HP	Focal hyperkinetic seizure	HP:0011174	7	0.00126091	5	1	1	1	1
HP	Somnambulism	HP:0025236	7	0.00126091	5	1	1	1	1
HP	Abnormal pyramidal sign	HP:0007256	390	1	21	0.00138041	85	1	1
HP	Ataxia	HP:0001251	941	0.00139457	58	0.0118468	167	1	2
HP	Facial tics	HP:0011468	12	0.0016337	6	1	6	1	1
HP	Typical absence seizure	HP:0011147	64	0.00168645	12	1	7	1	1
HP	Dystonia	HP:0001332	545	0.00182743	40	1	90	1	1
HP	Delayed speech and language development	HP:0000750	942	0.0034164	57	0.00187648	171	1	1
HP	Bilateral tonic-clonic seizure with generalized onset	HP:0025190	44	0.00213874	10	1	14	1	1
HP	Focal hemiclonic seizure	HP:0006813	13	0.00294882	6	0.106783	8	1	1
HP	Global developmental delay	HP:0001263	1747	1	77	0.00310984	285	1	3
HP	Abnormal reflex	HP:0031826	1153	0.217875	60	0.00311705	201	1	1
HP	Impairment in personality functioning	HP:0031466	710	0.00330855	47	1	106	1	1
HP	Drooling	HP:0002307	120	0.00331079	16	0.0131457	34	1	1
HP	Focal non-motor seizure	HP:0032679	68	0.00332165	12	1	7	1	1
HP	Absent speech	HP:0001344	340	0.0038952	29	1	55	1	1
HP	Obsessive-compulsive trait	HP:0008770	28	0.00389813	8	1	8	1	1
HP	Poor motor coordination	HP:0002275	69	0.00390364	12	1	14	1	1
HP	Mental deterioration	HP:0001268	322	0.00407408	28	0.636469	64	1	1
HP	Intellectual disability	HP:0001249	1854	0.00729723	91	0.00414672	299	1	3
HP	Behavioral abnormality	HP:0000708	1861	0.00414701	92	0.885805	285	1	3
HP	Morphological central nervous system abnormality	HP:0002011	2683	1	108	0.00416382	409	1	4
HP	Abnormal superficial reflex	HP:0031828	266	1	16	0.00497859	62	1	1
HP	Babinski sign	HP:0003487	266	1	16	0.00497859	62	1	1
HP	Eyelid myoclonus	HP:0025097	48	0.00501106	10	1	4	1	1
HP	Developmental regression	HP:0002376	365	0.00550269	30	1	67	1	1
HP	Abnormal sperm motility	HP:0012206	87	1	-1	0.00576854	28	1	1
HP	Abnormality of brain morphology	HP:0012443	2462	1	98	0.00711037	379	1	4
HP	Autism	HP:0000717	207	0.00775021	21	1	34	1	2
HP	Photosensitive tonic-clonic seizure	HP:0007207	15	0.00812484	6	0.0477322	9	1	1
HP	Poor speech	HP:0002465	298	0.00917543	26	1	54	1	1
HP	Spastic gait	HP:0002064	71	1	5	0.0111666	24	1	1
HP	Aplasia/Hypoplasia involving the central nervous system	HP:0002977	1778	0.855181	81	0.011762	286	1	2
HP	Bilateral generalized polymicrogyria	HP:0032410	42	0.0123373	9	1	2	1	1
HP	Oculogyric crisis	HP:0010553	53	0.0128936	10	1	4	1	1
HP	Poor fine motor coordination	HP:0007010	53	0.0128936	10	1	13	1	1
HP	Abnormality of the nervous system	HP:0000707	3675	0.0532026	145	0.013846	529	1	4
HP	Epileptic spasm	HP:0011097	216	0.0151958	21	1	34	1	1
HP	Abnormal cerebral white matter morphology	HP:0002500	1057	1	48	0.0188357	183	1	2
HP	Tibial torsion	HP:0100694	17	0.0189799	6	1	7	1	1
HP	Nasal congestion	HP:0001742	55	1	1	0.0190336	20	1	1
HP	Supernumerary spleens	HP:0009799	92	1	1	0.0193099	28	1	1
HP	Abnormality of forebrain morphology	HP:0100547	1957	1	80	0.0204099	309	1	2
HP	Bilateral polymicrogyria	HP:0025646	45	0.0224562	9	1	2	1	1
HP	EEG with polyspike wave complexes	HP:0002392	45	0.0224562	9	1	14	1	1
HP	Limited neck range of motion	HP:0000466	11	0.0248145	5	1	5	1	1
HP	Focal emotional seizure	HP:0025613	46	0.0271128	9	1	2	1	1
HP	Focal emotional seizure with laughing	HP:0010821	46	0.0271128	9	1	2	1	1
HP	Normal interictal EEG	HP:0002372	6	0.0271404	4	1	2	1	1
HP	Visually-induced seizure	HP:0020216	18	0.0276723	6	0.319344	9	1	1
HP	Cerebral visual impairment	HP:0100704	225	0.0286131	21	1	35	1	1
HP	Pes cavus	HP:0001761	334	1	13	0.0306439	71	1	1
HP	Abnormal fear/anxiety-related behavior	HP:0100852	418	0.0309025	31	1	61	1	1
HP	Chorea	HP:0002072	281	0.0313232	24	1	45	1	1
HP	EEG with burst suppression	HP:0010851	37	0.0372623	8	1	11	1	1
HP	Reflex seizure	HP:0020207	19	0.0393116	6	0.536024	9	1	1
HP	Limited knee extension	HP:0003066	19	0.0393116	6	1	7	1	1
HP	Abnormality of the cerebral subcortex	HP:0010993	1152	1	51	0.0396031	195	1	2
HP	Decreased nasal nitric oxide	HP:0033036	15	1	1	0.0477322	9	1	1
HP	Abnormal cerebral morphology	HP:0002060	1930	1	78	0.0488471	303	1	2
HP	Hyperreflexia	HP:0001347	734	1	30	0.049287	133	1	1
