# Supplementary material for: Pathogenesis and outcome of VA1 astrovirus infection in the human brain are defined by disruption of neural functions and imbalanced host immune responses
Source: PLoS Pathog. 2023 Aug 18;19(8):e1011544. doi: 10.1371/journal.ppat.1011544 (PMC10438012; doi:10.1371/journal.ppat.1011544)
Supplement: S2 File — (XLSX) [file ppat.1011544.s007.xlsx]

## Sheet: UP genes_AstV-ND-1-2-3
Note: adjusted p value "1" - not sifnificant				AstV-ND-1-NIH		AstV-ND-2-NY		AstV-ND-3-France
source	term_name	term_id	term_size	adjusted p value	number of annotated genes	adjusted p value	number of annotated genes	adjusted p value	number of annotated genes
GO:BP	immune response	GO:0006955	1913	1.40036e-30	81	1.33473e-56	352	2.70083e-114	191
GO:BP	immune system process	GO:0002376	2842	3.24374e-26	91	7.76404e-62	466	2.958e-101	208
GO:BP	defense response	GO:0006952	1742	8.36185e-33	81	2.97881e-50	319	7.376e-88	162
GO:BP	regulation of immune system process	GO:0002682	1488	1.29032e-19	59	7.57651e-53	294	1.72823e-80	146
GO:BP	response to biotic stimulus	GO:0009607	1554	3.02284e-31	75	3.44426e-46	288	6.1113e-78	146
GO:BP	response to other organism	GO:0051707	1513	3.02284e-31	74	3.49821e-46	283	1.76246e-77	144
GO:BP	response to external biotic stimulus	GO:0043207	1516	3.02284e-31	74	2.44421e-46	284	1.98591e-77	144
GO:BP	regulation of immune response	GO:0050776	899	1.16623e-20	48	2.63936e-46	206	6.4296e-76	117
GO:BP	defense response to other organism	GO:0098542	1163	2.01899e-29	64	2.4739e-37	223	4.08442e-75	128
GO:BP	biological process involved in interspecies interaction between organisms	GO:0044419	1675	1.94083e-29	75	2.23294e-46	303	1.11388e-72	145
GO:BP	innate immune response	GO:0045087	916	1.54406e-27	56	1.58026e-30	179	3.33066e-68	111
GO:BP	response to external stimulus	GO:0009605	2814	6.41108e-23	86	1.03057e-43	419	2.9735e-64	170
GO:BP	positive regulation of immune system process	GO:0002684	954	1.79666e-09	34	1.15134e-41	205	5.73484e-62	107
GO:BP	leukocyte activation	GO:0045321	995	1.67181e-08	33	2.44421e-46	219	4.1064e-60	107
GO:BP	cell activation	GO:0001775	1138	9.10953e-09	36	3.49821e-46	237	3.17108e-57	110
GO:BP	immune effector process	GO:0002252	680	6.00881e-15	36	4.33692e-29	146	7.76739e-53	86
GO:BP	regulation of response to external stimulus	GO:0032101	948	1.02506e-15	43	1.44007e-32	187	8.33006e-50	95
GO:BP	lymphocyte activation	GO:0046649	834	3.43943e-06	26	9.24872e-39	184	1.27487e-49	90
GO:BP	positive regulation of immune response	GO:0050778	591	1.16874e-09	27	1.24263e-29	135	6.39133e-49	78
GO:BP	response to stimulus	GO:0050896	9000	6.00881e-15	143	1.24087e-47	971	9.08965e-49	263
GO:BP	response to stress	GO:0006950	3938	1.44023e-18	95	4.89482e-43	527	3.20326e-48	177
GO:BP	regulation of cytokine production	GO:0001817	733	9.88991e-12	33	1.04433e-35	165	4.03771e-48	84
GO:BP	cytokine production	GO:0001816	739	1.19787e-11	33	8.46166e-36	166	7.46524e-48	84
GO:BP	adaptive immune response	GO:0002250	721	3.45395e-09	29	1.51027e-15	122	1.11259e-47	83
GO:BP	T cell activation	GO:0042110	538	4.37775e-07	22	6.23576e-38	141	1.31271e-47	74
GO:BP	cytoplasmic translation	GO:0002181	158	1	1	2.23294e-46	82	0.951486	1
GO:BP	regulation of response to stimulus	GO:0048583	3970	2.1648e-13	86	6.29569e-46	538	2.79453e-46	175
GO:BP	positive regulation of response to stimulus	GO:0048584	2214	5.73858e-13	61	2.17863e-37	341	7.34505e-46	132
GO:BP	regulation of defense response	GO:0031347	620	1.56911e-14	34	2.05144e-26	133	2.48467e-45	76
GO:BP	leukocyte mediated immunity	GO:0002443	446	1.08765e-10	25	7.60905e-23	103	3.37843e-44	66
GO:BP	positive regulation of cytokine production	GO:0001819	477	2.24276e-09	24	1.07304e-26	114	2.01263e-43	67
GO:BP	regulation of response to biotic stimulus	GO:0002831	351	8.28768e-15	27	1.47236e-18	82	2.66e-41	58
GO:BP	positive regulation of biological process	GO:0048518	6309	1.28954e-07	99	1.01889e-40	731	2.10247e-26	188
GO:BP	regulation of immune effector process	GO:0002697	372	4.76309e-09	21	7.48272e-21	89	7.80714e-40	58
GO:BP	positive regulation of response to external stimulus	GO:0032103	449	1.22192e-10	25	1.73653e-20	99	1.57516e-39	62
GO:BP	immune response-regulating signaling pathway	GO:0002764	491	4.37919e-07	21	1.15657e-29	121	2.43596e-39	64
GO:BP	inflammatory response	GO:0006954	786	7.11994e-18	42	1.57105e-34	170	4.99449e-37	75
GO:BP	regulation of leukocyte activation	GO:0002694	657	2.71437e-06	23	1.68556e-27	140	1.78213e-36	69
GO:BP	negative regulation of immune system process	GO:0002683	430	1.81349e-09	23	1.98984e-22	100	2.87439e-36	58
GO:BP	regulation of cell activation	GO:0050865	712	1.92698e-07	26	5.20558e-30	152	3.71178e-36	71
GO:BP	positive regulation of immune effector process	GO:0002699	255	1.00353e-06	15	6.52922e-15	62	3.51232e-34	46
GO:BP	response to cytokine	GO:0034097	906	1.96646e-13	39	4.43201e-24	164	9.78329e-34	76
GO:BP	cellular response to stimulus	GO:0051716	7494	5.82727e-06	106	2.44439e-33	804	3.86527e-26	207
GO:BP	defense response to virus	GO:0051607	305	1.58653e-10	21	7.84906e-10	59	7.13068e-33	48
GO:BP	defense response to symbiont	GO:0140546	306	1.63998e-10	21	8.80379e-10	59	8.15226e-33	48
GO:BP	positive regulation of cellular process	GO:0048522	5641	1.88533e-05	85	1.44007e-32	647	3.192e-16	155
GO:BP	regulation of innate immune response	GO:0045088	231	8.54599e-14	22	1.24255e-14	58	1.73475e-32	43
GO:BP	response to virus	GO:0009615	403	5.53163e-10	23	6.5687e-14	80	1.92196e-32	53
GO:BP	myeloid leukocyte activation	GO:0002274	236	7.56003e-09	17	2.72898e-23	72	4.29159e-32	43
GO:BP	lymphocyte mediated immunity	GO:0002449	348	9.06169e-09	20	1.66536e-15	76	2.73938e-31	49
GO:BP	regulation of leukocyte mediated immunity	GO:0002703	233	1.14551e-05	13	1.17034e-15	60	3.96122e-31	42
GO:BP	regulation of multicellular organismal process	GO:0051239	2753	1.06813e-08	60	7.52008e-30	375	1.91657e-26	118
GO:BP	regulation of lymphocyte activation	GO:0051249	565	4.51741e-05	19	7.46735e-21	115	8.59619e-30	58
GO:BP	signal transduction	GO:0007165	5993	4.18157e-06	91	8.97501e-30	667	2.16668e-29	188
GO:BP	adaptive immune response based on somatic recombination of immune receptors built from immunoglobulin superfamily domains	GO:0002460	357	1.32364e-08	20	1.21074e-18	83	1.0737e-29	48
GO:BP	positive regulation of defense response	GO:0031349	293	1.56702e-07	17	3.6131e-14	66	3.46641e-29	44
GO:BP	signaling	GO:0023052	6492	4.99645e-06	96	3.08054e-27	699	4.52263e-29	196
GO:BP	cellular response to cytokine stimulus	GO:0071345	817	7.22596e-10	32	1.29589e-19	143	7.05245e-29	67
GO:BP	cell communication	GO:0007154	6551	7.49595e-06	96	8.20719e-29	710	5.75942e-28	195
GO:BP	leukocyte mediated cytotoxicity	GO:0001909	127	1.16786e-05	10	1.411e-13	40	2.06854e-28	32
GO:BP	intracellular signal transduction	GO:0035556	2627	0.0402885	37	2.43873e-28	358	4.14273e-15	94
GO:BP	cell killing	GO:0001906	182	3.57926e-05	11	1.25143e-13	49	4.61747e-28	36
GO:BP	cell surface receptor signaling pathway	GO:0007166	2816	4.37775e-07	57	3.08054e-27	373	5.57839e-28	122
GO:BP	cell adhesion	GO:0007155	1521	1.20858e-06	38	5.85578e-28	243	2.95409e-20	77
GO:BP	response to bacterium	GO:0009617	760	3.00459e-19	43	2.3254e-20	138	2.67435e-27	63
GO:BP	regulation of T cell activation	GO:0050863	372	6.30697e-05	15	5.34066e-22	91	7.5946e-27	46
GO:BP	positive regulation of gene expression	GO:0010628	1158	3.73186e-05	29	1.14566e-17	176	8.64254e-27	76
GO:BP	regulation of cellular process	GO:0050794	11130	2.52954e-05	138	9.98505e-27	1058	1.58677e-23	254
GO:BP	regulation of response to stress	GO:0080134	1356	5.53163e-10	42	1.00452e-19	203	1.01286e-26	82
GO:BP	mononuclear cell differentiation	GO:1903131	470	0.00020564	16	1.07304e-26	113	1.73474e-23	47
GO:BP	positive regulation of multicellular organismal process	GO:0051240	1507	2.63846e-06	37	1.25896e-26	238	2.00904e-26	86
GO:BP	leukocyte differentiation	GO:0002521	595	2.21406e-06	22	1.38626e-26	130	5.53266e-26	55
GO:BP	leukocyte cell-cell adhesion	GO:0007159	402	0.000142929	15	2.23581e-25	101	2.10247e-26	47
GO:BP	activation of immune response	GO:0002253	386	2.52954e-05	16	5.35306e-22	93	3.46701e-26	46
GO:BP	leukocyte activation involved in immune response	GO:0002366	291	2.18262e-08	18	8.32445e-21	77	4.24546e-26	41
GO:BP	cell activation involved in immune response	GO:0002263	295	2.67644e-08	18	1.98799e-20	77	7.14982e-26	41
GO:BP	regulation of leukocyte cell-cell adhesion	GO:1903037	364	0.00222647	12	1.65292e-21	89	2.80582e-25	44
GO:BP	cytokine-mediated signaling pathway	GO:0019221	479	4.6178e-10	25	1.98272e-18	99	5.7406e-25	49
GO:BP	regulation of intracellular signal transduction	GO:1902531	1714	0.0113591	29	1.02993e-24	255	4.19899e-12	67
GO:BP	leukocyte migration	GO:0050900	397	1.96159e-06	18	9.47312e-16	83	1.0664e-24	45
GO:BP	interferon-gamma production	GO:0032609	119	4.85833e-05	9	5.37427e-09	32	5.68619e-24	28
GO:BP	cell death	GO:0008219	2107	0.000468369	39	6.27993e-24	293	6.16958e-08	66
GO:BP	hematopoietic or lymphoid organ development	GO:0048534	964	0.000646137	23	1.01926e-23	170	4.34294e-21	62
GO:BP	hemopoiesis	GO:0030097	923	0.00035605	23	1.2167e-23	165	4.70936e-22	62
GO:BP	positive regulation of leukocyte mediated immunity	GO:0002705	136	0.0137001	6	4.41994e-08	33	1.5469e-23	29
GO:BP	programmed cell death	GO:0012501	1942	0.00168325	35	1.70667e-23	275	1.67247e-08	64
GO:BP	regulation of signal transduction	GO:0009966	2968	0.00370117	46	1.90914e-23	375	5.94424e-12	94
GO:BP	positive regulation of metabolic process	GO:0009893	3849	0.000238383	61	2.14381e-23	456	2.29735e-13	115
GO:BP	regulation of cell-cell adhesion	GO:0022407	475	0.00212101	14	2.87396e-21	104	2.71123e-23	47
GO:BP	positive regulation of response to biotic stimulus	GO:0002833	183	3.69916e-05	11	7.63313e-09	41	3.25518e-23	32
GO:BP	negative regulation of immune response	GO:0050777	184	1.5883e-08	15	3.62328e-12	47	3.84026e-23	32
GO:BP	positive regulation of cell activation	GO:0050867	457	0.00424496	13	2.29364e-17	94	4.21918e-23	46
GO:BP	immune response-regulating cell surface receptor signaling pathway	GO:0002768	331	0.00339529	11	6.88068e-18	78	6.31107e-23	40
GO:BP	positive regulation of leukocyte activation	GO:0002696	441	0.00317189	13	2.11949e-16	90	7.9021e-23	45
GO:BP	regulation of interferon-gamma production	GO:0032649	118	4.58565e-05	9	1.76372e-08	31	8.59898e-23	27
GO:BP	peptide biosynthetic process	GO:0043043	765	0.988354	3	1.0135e-22	144	0.976216	7
GO:BP	negative regulation of cellular process	GO:0048523	4749	2.20748e-05	75	1.03729e-22	533	2.91847e-12	129
GO:BP	peptide metabolic process	GO:0006518	926	0.825945	7	1.21591e-22	163	0.992378	8
GO:BP	translation	GO:0006412	736	0.998642	2	1.59401e-22	140	0.990449	6
GO:BP	leukocyte proliferation	GO:0070661	347	0.000124411	14	2.20714e-22	88	2.44147e-19	37
GO:BP	cell population proliferation	GO:0008283	1988	5.8839e-06	43	2.51426e-22	276	4.82898e-11	71
GO:BP	regulation of cell adhesion	GO:0030155	775	3.33137e-05	23	3.43289e-22	144	2.46468e-18	52
GO:BP	immune system development	GO:0002520	1023	0.000574548	24	3.6719e-22	173	6.68877e-22	65
GO:BP	positive regulation of leukocyte cell-cell adhesion	GO:1903039	269	0.00911443	9	6.88068e-18	69	4.33525e-22	36
GO:BP	lymphocyte proliferation	GO:0046651	305	0.000145493	13	5.71681e-22	81	2.64557e-19	35
GO:BP	lymphocyte differentiation	GO:0030098	421	0.00226535	13	1.79711e-21	97	8.40599e-22	43
GO:BP	apoptotic process	GO:0006915	1889	0.00388275	33	1.10358e-21	264	3.58587e-08	62
GO:BP	T cell differentiation	GO:0030217	297	0.00520589	10	2.05626e-18	74	1.23357e-21	37
GO:BP	organonitrogen compound metabolic process	GO:1901564	6522	0.0627121	76	1.24918e-21	678	0.183197	109
GO:BP	mononuclear cell proliferation	GO:0032943	312	0.000178364	13	2.65442e-21	81	5.39465e-19	35
GO:BP	positive regulation of signal transduction	GO:0009967	1523	0.00127595	30	3.00563e-21	225	7.05326e-13	64
GO:BP	positive regulation of macromolecule metabolic process	GO:0010604	3535	0.000548032	56	3.46777e-21	419	1.31422e-12	107
GO:BP	regulation of cell killing	GO:0031341	97	0.00339529	6	3.53756e-06	24	4.23763e-21	24
GO:BP	regulation of cell population proliferation	GO:0042127	1683	6.54045e-07	41	4.81132e-21	241	1.71392e-11	65
GO:BP	regulation of signaling	GO:0023051	3374	0.0129408	48	7.61522e-21	403	6.8767e-12	102
GO:BP	positive regulation of cell-cell adhesion	GO:0022409	316	0.00779242	10	2.90633e-16	73	1.06915e-20	37
GO:BP	regulation of lymphocyte mediated immunity	GO:0002706	171	0.00261799	8	1.30943e-07	37	1.21035e-20	29
GO:BP	regulation of biological process	GO:0050789	12361	0.000133178	146	2.91873e-19	1115	1.32966e-20	264
GO:BP	regulation of cell communication	GO:0010646	3363	0.0122161	48	1.38841e-20	401	1.39955e-11	101
GO:BP	biological regulation	GO:0065007	13096	4.19945e-05	154	1.50834e-20	1173	2.99442e-20	272
GO:BP	immune response-activating signal transduction	GO:0002757	302	0.0165869	9	3.62964e-19	76	2.12339e-20	36
GO:BP	immune response-activating cell surface receptor signaling pathway	GO:0002429	302	0.0165869	9	3.62964e-19	76	2.12339e-20	36
GO:BP	negative regulation of cell activation	GO:0050866	215	2.85855e-05	12	3.75545e-20	64	6.14351e-15	26
GO:BP	regulation of molecular function	GO:0065009	3055	2.55383e-05	55	3.75683e-20	371	1.61637e-15	104
GO:BP	negative regulation of innate immune response	GO:0045824	72	5.74975e-09	11	2.26699e-07	22	4.27044e-20	21
GO:BP	positive regulation of cell killing	GO:0031343	63	0.0199834	4	4.70265e-05	17	5.86562e-20	20
GO:BP	positive regulation of intracellular signal transduction	GO:1902533	995	0.000387867	24	7.4745e-20	164	6.45955e-14	52
GO:BP	regulation of interleukin-6 production	GO:0032675	151	0.000254879	9	6.56761e-11	40	7.54517e-20	27
GO:BP	interleukin-6 production	GO:0032635	151	0.000254879	9	6.56761e-11	40	7.54517e-20	27
GO:BP	myeloid cell activation involved in immune response	GO:0002275	97	1.28198e-06	10	1.06692e-14	36	8.53655e-20	23
GO:BP	T cell proliferation	GO:0042098	213	0.000129574	11	1.10723e-19	63	5.37779e-17	28
GO:BP	cell-cell adhesion	GO:0098609	946	0.0027564	21	1.12638e-19	158	5.05159e-18	57
GO:BP	positive regulation of interferon-gamma production	GO:0032729	76	1.84823e-06	9	4.94404e-09	25	1.44929e-19	21
GO:BP	positive regulation of T cell activation	GO:0050870	246	0.00543924	9	2.57492e-16	63	2.92937e-19	32
GO:BP	regulation of catalytic activity	GO:0050790	2354	5.94372e-05	45	4.65247e-19	301	1.07198e-13	85
GO:BP	regulation of tumor necrosis factor production	GO:0032680	162	7.6972e-05	10	4.62837e-13	45	4.86607e-19	27
GO:BP	tumor necrosis factor production	GO:0032640	162	7.6972e-05	10	4.62837e-13	45	4.86607e-19	27
GO:BP	regulation of inflammatory response	GO:0050727	360	2.54742e-06	17	5.68787e-19	84	4.7402e-17	35
GO:BP	regulation of leukocyte mediated cytotoxicity	GO:0001910	82	0.00163288	6	1.00171e-05	21	7.9008e-19	21
GO:BP	response to organic substance	GO:0010033	3034	3.33089e-09	65	8.12103e-19	364	1.3371e-17	108
GO:BP	regulation of tumor necrosis factor superfamily cytokine production	GO:1903555	167	1.74778e-05	11	3.39922e-13	46	1.07314e-18	27
GO:BP	tumor necrosis factor superfamily cytokine production	GO:0071706	167	1.74778e-05	11	3.39922e-13	46	1.07314e-18	27
GO:BP	regulation of lymphocyte proliferation	GO:0050670	238	6.76879e-05	12	4.50232e-17	63	1.107e-18	31
GO:BP	animal organ development	GO:0048513	3591	0.0101568	51	1.16924e-18	414	0.00264856	77
GO:BP	protein metabolic process	GO:0019538	5462	0.13415	62	1.32464e-18	576	0.0821761	97
GO:BP	cellular nitrogen compound biosynthetic process	GO:0044271	4853	0.94027	38	1.51611e-18	524	0.915452	65
GO:BP	alpha-beta T cell activation	GO:0046631	170	0.00981325	7	5.62373e-17	52	1.70797e-18	27
GO:BP	regulation of mononuclear cell proliferation	GO:0032944	242	7.80362e-05	12	1.07212e-16	63	1.79196e-18	31
GO:BP	amide biosynthetic process	GO:0043604	896	0.984575	4	2.34731e-18	149	0.961473	9
GO:BP	regulation of leukocyte proliferation	GO:0070663	267	0.000185344	12	1.80667e-17	68	3.29079e-18	32
GO:BP	cellular amide metabolic process	GO:0043603	1201	0.765972	10	3.76206e-18	182	0.981081	12
GO:BP	positive regulation of tumor necrosis factor production	GO:0032760	101	0.000116617	8	6.75242e-09	29	4.13494e-18	22
GO:BP	cellular biosynthetic process	GO:0044249	5782	0.893198	48	5.21184e-18	600	0.972172	75
GO:BP	positive regulation of signaling	GO:0023056	1722	0.00363894	31	7.13172e-18	235	5.71321e-13	69
GO:BP	phagocytosis	GO:0006909	311	1.60123e-09	20	8.29621e-18	75	2.67515e-16	32
GO:BP	negative regulation of leukocyte activation	GO:0002695	193	0.00128383	9	8.29621e-18	57	4.61379e-15	25
GO:BP	positive regulation of tumor necrosis factor superfamily cytokine production	GO:1903557	105	2.08894e-05	9	4.01079e-09	30	1.0026e-17	22
GO:BP	positive regulation of cell communication	GO:0010647	1718	0.00353132	31	1.08079e-17	234	1.56791e-12	68
GO:BP	leukocyte chemotaxis	GO:0030595	239	2.71437e-06	14	1.40287e-09	50	1.26066e-17	30
GO:BP	pattern recognition receptor signaling pathway	GO:0002221	184	6.73163e-06	12	4.44065e-14	50	1.33698e-17	27
GO:BP	T cell mediated immunity	GO:0002456	107	0.00102402	7	1.43179e-09	31	1.48896e-17	22
GO:BP	antigen processing and presentation	GO:0019882	107	6.5864e-13	16	1.43179e-09	31	1.48896e-17	22
GO:BP	positive regulation of lymphocyte activation	GO:0051251	394	0.0105042	11	1.71485e-13	78	1.53244e-17	37
GO:BP	anatomical structure development	GO:0048856	5836	0.00951219	75	1.70047e-17	602	0.0088546	111
GO:BP	cell migration	GO:0016477	1498	0.00020992	32	1.80667e-17	211	1.02428e-10	59
GO:BP	biosynthetic process	GO:0009058	5941	0.843815	51	2.34235e-17	610	0.975123	77
GO:BP	system development	GO:0048731	4369	0.000123689	68	3.71871e-17	476	0.000116961	97
GO:BP	regulation of adaptive immune response	GO:0002819	192	1.01122e-05	12	7.09351e-11	46	3.97843e-17	27
GO:BP	negative regulation of defense response	GO:0031348	230	5.46513e-09	17	1.05006e-10	51	4.23684e-17	29
GO:BP	natural killer cell mediated immunity	GO:0002228	74	0.00103031	6	7.74429e-08	23	4.33887e-17	19
GO:BP	regulation of hemopoiesis	GO:1903706	409	1.17551e-05	17	4.50032e-13	79	5.15558e-17	37
GO:BP	cellular response to chemical stimulus	GO:0070887	3049	9.95698e-09	64	5.63196e-17	358	1.68786e-16	106
GO:BP	locomotion	GO:0040011	1349	4.90552e-06	34	6.12381e-17	194	4.95382e-10	54
GO:BP	positive regulation of lymphocyte mediated immunity	GO:0002708	115	0.0283696	5	2.24713e-05	25	7.30412e-17	22
GO:BP	organonitrogen compound biosynthetic process	GO:1901566	1777	0.968999	11	7.86212e-17	237	1	15
GO:BP	response to molecule of bacterial origin	GO:0002237	346	4.73027e-08	19	9.78491e-17	78	1.05443e-16	34
GO:BP	positive regulation of leukocyte mediated cytotoxicity	GO:0001912	56	0.0141852	4	0.000636988	14	1.18036e-16	17
GO:BP	negative regulation of cytokine production	GO:0001818	281	6.74316e-05	13	8.26191e-11	58	1.24188e-16	31
GO:BP	myeloid leukocyte migration	GO:0097529	240	2.82923e-06	14	4.94229e-11	53	1.29069e-16	29
GO:BP	response to lipopolysaccharide	GO:0032496	327	3.60337e-06	16	7.01363e-15	72	1.47111e-16	33
GO:BP	cellular response to organic substance	GO:0071310	2405	7.49628e-07	51	1.34876e-15	293	1.57236e-16	92
GO:BP	regulation of viral life cycle	GO:1903900	139	0.000147084	9	7.7802e-08	33	3.38983e-16	23
GO:BP	cell chemotaxis	GO:0060326	314	1.06255e-05	15	3.17233e-10	61	3.47966e-16	32
GO:BP	regulation of leukocyte migration	GO:0002685	230	0.000235194	11	3.47877e-09	48	3.87006e-16	28
GO:BP	myeloid leukocyte mediated immunity	GO:0002444	110	2.87392e-05	9	1.35559e-10	33	4.18015e-16	21
GO:BP	negative regulation of response to biotic stimulus	GO:0002832	110	3.35533e-08	12	8.18637e-07	27	4.18015e-16	21
GO:BP	regulation of programmed cell death	GO:0043067	1482	0.0120221	26	4.41756e-16	205	3.44454e-06	48
GO:BP	negative regulation of response to external stimulus	GO:0032102	388	4.9072e-08	20	3.45116e-10	70	4.50315e-16	35
GO:BP	positive regulation of interleukin-6 production	GO:0032755	97	0.000601353	7	5.27101e-08	27	5.00036e-16	20
GO:BP	positive regulation of innate immune response	GO:0045089	142	0.00419388	7	4.75163e-06	30	5.29811e-16	23
GO:BP	antigen processing and presentation of peptide antigen	GO:0048002	62	2.56859e-12	13	8.62971e-06	18	7.35319e-16	17
GO:BP	regulation of viral process	GO:0050792	161	0.000387867	9	2.81486e-07	35	7.44957e-16	24
GO:BP	positive regulation of inflammatory response	GO:0050729	145	5.00151e-06	11	4.7947e-09	36	8.41112e-16	23
GO:BP	developmental process	GO:0032502	6424	0.00951219	81	8.54347e-16	642	0.0422303	115
GO:BP	negative regulation of multicellular organismal process	GO:0051241	1035	1.79943e-06	30	6.29624e-13	149	1.1137e-15	56
GO:BP	negative regulation of lymphocyte activation	GO:0051250	163	0.00812576	7	1.15963e-15	49	1.16165e-12	21
GO:BP	regulation of cell death	GO:0010941	1637	0.00344396	30	1.33263e-15	219	4.46225e-06	51
GO:BP	regulation of type I interferon production	GO:0032479	102	0.000123689	8	9.6587e-05	22	1.3636e-15	20
GO:BP	type I interferon production	GO:0032606	102	0.000123689	8	9.6587e-05	22	1.3636e-15	20
GO:BP	antigen receptor-mediated signaling pathway	GO:0050851	244	0.507079	3	1.09052e-14	60	1.7086e-15	28
GO:BP	organic substance biosynthetic process	GO:1901576	5854	0.882576	49	2.2276e-15	593	0.994446	73
GO:BP	macrophage activation	GO:0042116	105	2.54742e-06	10	8.55709e-10	31	2.43918e-15	20
GO:BP	regulation of cell migration	GO:0030334	923	0.00014257	24	2.61727e-15	144	2.10139e-07	38
GO:BP	phosphorus metabolic process	GO:0006793	2841	0.00025726	49	2.91423e-15	332	0.041909	57
GO:BP	phosphate-containing compound metabolic process	GO:0006796	2817	0.000406154	48	4.60242e-15	329	0.036489	57
GO:BP	regulation of adaptive immune response based on somatic recombination of immune receptors built from immunoglobulin superfamily domains	GO:0002822	176	0.000145493	10	6.64498e-10	42	5.70085e-15	24
GO:BP	positive regulation of cell adhesion	GO:0045785	477	0.0142747	12	1.06225e-14	91	6.39399e-15	37
GO:BP	response to interferon-gamma	GO:0034341	142	2.87392e-05	10	9.86828e-09	35	6.5399e-15	22
GO:BP	multicellular organism development	GO:0007275	4823	0.000688212	70	7.697e-15	504	0.00159152	99
GO:BP	regulation of multicellular organismal development	GO:2000026	1394	1.28198e-06	36	8.05446e-15	192	1.59431e-09	54
GO:BP	natural killer cell mediated cytotoxicity	GO:0042267	71	0.00084955	6	1.72883e-07	22	8.30444e-15	17
GO:BP	negative regulation of biological process	GO:0048519	5918	9.49868e-06	89	9.6215e-15	595	5.3113e-11	146
GO:BP	regulation of cell motility	GO:2000145	985	0.000137741	25	1.06692e-14	149	3.68002e-07	39
GO:BP	regulation of leukocyte differentiation	GO:1902105	315	1.09712e-05	15	1.07522e-14	70	2.07098e-14	30
GO:BP	regulation of T cell proliferation	GO:0042129	182	0.000185519	10	5.36774e-13	48	1.2077e-14	24
GO:BP	positive regulation of leukocyte proliferation	GO:0070665	164	0.028225	6	1.50694e-11	43	1.26246e-14	23
GO:BP	positive regulation of adaptive immune response	GO:0002821	115	0.00146421	7	5.81948e-07	28	1.48051e-14	20
GO:BP	regulation of apoptotic process	GO:0042981	1453	0.00987107	26	1.533e-14	197	1.08538e-05	46
GO:BP	cellular response to biotic stimulus	GO:0071216	246	9.07733e-05	12	1.61262e-14	60	7.996e-12	24
GO:BP	cellular response to molecule of bacterial origin	GO:0071219	219	3.34788e-05	12	1.67898e-14	56	7.07174e-13	24
GO:BP	T cell receptor signaling pathway	GO:0050852	132	0.463056	2	2.01023e-14	42	1.7751e-14	21
GO:BP	positive regulation of cell population proliferation	GO:0008284	954	0.222325	13	1.77554e-14	145	1.70203e-09	43
GO:BP	regulation of locomotion	GO:0040012	1030	0.000254879	25	1.97132e-14	153	1.12198e-06	39
GO:BP	cellular macromolecule biosynthetic process	GO:0034645	1193	0.998176	5	2.1108e-14	170	1	8
GO:BP	cell motility	GO:0048870	1698	0.000780164	33	3.56482e-14	220	4.58669e-09	60
GO:BP	response to chemical	GO:0042221	4383	6.77448e-09	81	9.49171e-14	461	4.22503e-14	127
GO:BP	leukocyte degranulation	GO:0043299	81	0.000227178	7	5.58126e-14	32	8.44627e-14	17
GO:BP	negative regulation of viral process	GO:0048525	93	0.000470167	7	7.47539e-05	21	5.97507e-14	18
GO:BP	regulation of developmental process	GO:0050793	2499	5.35626e-05	47	6.26914e-14	295	2.3918e-05	66
GO:BP	antigen processing and presentation of peptide or polysaccharide antigen via MHC class II	GO:0002504	36	3.29859e-09	9	0.000549929	11	6.46368e-14	13
GO:BP	negative regulation of viral genome replication	GO:0045071	56	0.00223318	5	4.05633e-05	16	7.25567e-14	15
GO:BP	regulation of leukocyte chemotaxis	GO:0002688	126	0.00233743	7	3.81297e-05	26	8.86379e-14	20
GO:BP	interferon-beta production	GO:0032608	57	0.000289786	6	0.00259924	13	9.50093e-14	15
GO:BP	regulation of interferon-beta production	GO:0032648	57	0.000289786	6	0.00259924	13	9.50093e-14	15
GO:BP	positive regulation of chemokine production	GO:0032722	70	1.06236e-05	8	6.37285e-07	21	1.27932e-13	16
GO:BP	regulation of natural killer cell mediated immunity	GO:0002715	48	0.0475112	3	0.00183698	12	1.59432e-13	14
GO:BP	chemotaxis	GO:0006935	620	2.61375e-07	24	2.42302e-10	97	1.66392e-13	40
GO:BP	mononuclear cell migration	GO:0071674	205	0.000436422	10	1.21656e-05	37	1.67804e-13	24
GO:BP	cellular response to lipopolysaccharide	GO:0071222	210	0.00215444	9	1.73921e-13	53	2.34712e-12	23
GO:BP	taxis	GO:0042330	622	2.74436e-07	24	2.90261e-10	97	1.83172e-13	40
GO:BP	T cell activation involved in immune response	GO:0002286	116	5.64474e-06	10	2.74952e-09	32	2.29735e-13	19
GO:BP	macromolecule biosynthetic process	GO:0009059	4801	0.968999	36	2.98282e-13	494	0.959115	62
GO:BP	regulation of phagocytosis	GO:0050764	102	1.05121e-10	14	3.94419e-13	35	3.90238e-12	17
GO:BP	T cell selection	GO:0045058	51	0.179206	2	1.5189e-10	22	3.97496e-13	14
GO:BP	negative regulation of response to stimulus	GO:0048585	1604	5.85682e-05	35	4.11687e-13	207	1.4404e-09	59
GO:BP	antigen processing and presentation of peptide antigen via MHC class II	GO:0002495	32	2.97793e-08	8	0.00018174	11	4.21796e-13	12
GO:BP	toll-like receptor signaling pathway	GO:0002224	120	0.000324013	8	3.01492e-12	37	4.31165e-13	19
GO:BP	positive regulation of type I interferon production	GO:0032481	63	0.000470167	6	0.00018174	16	4.55157e-13	15
GO:BP	positive regulation of developmental process	GO:0051094	1337	0.00363894	26	5.88074e-13	180	0.000350156	39
GO:BP	response to oxygen-containing compound	GO:1901700	1655	0.00106647	32	7.47026e-13	211	2.88223e-05	49
GO:BP	viral life cycle	GO:0019058	312	0.00230036	11	6.92916e-10	60	7.80559e-13	28
GO:BP	positive regulation of adaptive immune response based on somatic recombination of immune receptors built from immunoglobulin superfamily domains	GO:0002824	109	0.00569075	6	2.4898e-06	26	9.69835e-13	18
GO:BP	chemokine production	GO:0032602	94	9.81717e-07	10	5.43567e-09	28	1.03469e-12	17
GO:BP	regulation of chemokine production	GO:0032642	94	9.81717e-07	10	5.43567e-09	28	1.03469e-12	17
GO:BP	positive regulation of lymphocyte proliferation	GO:0050671	144	0.0522317	5	5.9415e-11	39	1.10356e-12	20
GO:BP	lymphocyte activation involved in immune response	GO:0002285	204	9.01025e-05	11	4.95177e-11	48	1.29419e-12	23
GO:BP	T cell mediated cytotoxicity	GO:0001913	45	0.00773296	4	5.48547e-05	14	1.55427e-12	13
GO:BP	positive regulation of mononuclear cell proliferation	GO:0032946	147	0.0552502	5	1.14025e-10	39	1.60125e-12	20
GO:BP	natural killer cell activation	GO:0030101	98	0.0167341	5	1.48036e-08	28	2.04699e-12	17
GO:BP	alpha-beta T cell differentiation	GO:0046632	116	0.0291949	5	2.73042e-11	35	2.80507e-12	18
GO:BP	antigen processing and presentation of exogenous antigen	GO:0019884	47	3.05061e-08	9	0.000387142	13	2.83295e-12	13
GO:BP	regulation of T cell mediated immunity	GO:0002709	85	0.0104176	5	0.000210721	19	2.86392e-12	16
GO:BP	cytokine production involved in immune response	GO:0002367	117	0.199298	3	5.82368e-08	30	3.19474e-12	18
GO:BP	regulation of cytokine production involved in immune response	GO:0002718	117	0.199298	3	5.82368e-08	30	3.19474e-12	18
GO:BP	vesicle-mediated transport	GO:0016192	1625	1.33563e-05	37	1.52813e-07	186	3.76381e-12	65
GO:BP	negative regulation of T cell activation	GO:0050868	127	0.0389647	5	3.99959e-12	38	1.29878e-09	16
GO:BP	antigen processing and presentation of exogenous peptide antigen	GO:0002478	38	1.20301e-07	8	0.000908318	11	4.07165e-12	12
GO:BP	positive T cell selection	GO:0043368	38	0.414267	1	1.72834e-09	18	4.07165e-12	12
GO:BP	regulation of myeloid leukocyte mediated immunity	GO:0002886	60	3.62374e-06	8	8.37318e-10	23	4.08276e-12	14
GO:BP	oxidative phosphorylation	GO:0006119	146	0.807431	1	4.54843e-12	41	1	1
GO:BP	negative regulation of cell-cell adhesion	GO:0022408	192	0.0450593	6	4.67225e-12	48	1.10298e-08	18
GO:BP	leukocyte activation involved in inflammatory response	GO:0002269	49	0.00131207	5	0.000148746	14	4.89342e-12	13
GO:BP	positive regulation of T cell proliferation	GO:0042102	104	0.0204926	5	3.14428e-09	30	5.29248e-12	17
GO:BP	multicellular organismal process	GO:0032501	7463	0.000841393	97	6.26429e-12	704	3.0273e-06	155
GO:BP	granulocyte migration	GO:0097530	160	0.000372807	9	5.83361e-09	38	7.52249e-12	20
GO:BP	regulation of vesicle-mediated transport	GO:0060627	543	1.10577e-07	23	4.27048e-08	82	7.77857e-12	35
GO:BP	positive regulation of cellular metabolic process	GO:0031325	3094	0.164565	37	1.00197e-11	339	0.0159998	64
GO:BP	positive regulation of interferon-beta production	GO:0032728	41	0.000647387	5	0.0208098	9	1.0914e-11	12
GO:BP	positive regulation of cell migration	GO:0030335	527	0.000655629	16	1.13889e-11	90	1.43762e-05	24
GO:BP	negative regulation of leukocyte mediated immunity	GO:0002704	65	0.0218337	4	3.99234e-06	19	1.28416e-11	14
GO:BP	positive regulation of cytokine production involved in immune response	GO:0002720	79	0.28777	2	5.39258e-06	21	1.35428e-11	15
GO:BP	regulation of protein metabolic process	GO:0051246	2567	0.0122078	39	1.50694e-11	291	0.00265078	59
GO:BP	regulation of biological quality	GO:0065008	3726	0.00509069	54	1.80157e-11	393	3.4355e-05	88
GO:BP	viral process	GO:0016032	413	0.00194252	13	1.304e-10	74	1.97543e-11	30
GO:BP	neutrophil migration	GO:1990266	131	9.72692e-05	9	2.35129e-07	31	2.16116e-11	18
GO:BP	cell differentiation	GO:0030154	4256	0.00287674	61	2.1751e-11	438	0.00130521	90
GO:BP	positive regulation of locomotion	GO:0040017	570	0.00138512	16	2.69589e-11	94	1.68955e-05	25
GO:BP	regulation of natural killer cell mediated cytotoxicity	GO:0042269	44	0.0433091	3	0.00314339	11	2.71682e-11	12
GO:BP	positive regulation of cell motility	GO:2000147	554	0.00107084	16	3.14588e-11	92	3.17668e-05	24
GO:BP	defense response to bacterium	GO:0042742	369	1.08765e-10	23	8.75443e-07	59	4.02829e-11	28
GO:BP	interleukin-8 production	GO:0032637	85	3.73186e-05	8	4.76913e-06	22	4.02829e-11	15
GO:BP	regulation of interleukin-8 production	GO:0032677	85	3.73186e-05	8	4.76913e-06	22	4.02829e-11	15
GO:BP	regulation of viral genome replication	GO:0045069	86	0.0105505	5	7.71776e-05	20	4.77911e-11	15
GO:BP	microglial cell activation	GO:0001774	46	0.00103182	5	0.000306958	13	4.77911e-11	12
GO:BP	cellular developmental process	GO:0048869	4280	0.00319291	61	5.1432e-11	438	0.00152927	90
GO:BP	negative regulation of immune effector process	GO:0002698	120	0.000324013	8	1.0774e-07	30	5.39274e-11	17
GO:BP	cellular response to interferon-gamma	GO:0071346	121	0.033276	5	1.80096e-05	26	6.16519e-11	17
GO:BP	cellular response to oxygen-containing compound	GO:1901701	1186	0.0253323	21	6.19277e-11	158	2.95947e-05	39
GO:BP	regulation of chemotaxis	GO:0050920	224	0.00309812	9	1.53942e-05	39	6.36571e-11	22
GO:BP	negative regulation of leukocyte cell-cell adhesion	GO:1903038	138	0.0456176	5	6.50149e-11	38	4.44785e-09	16
GO:BP	positive regulation of phagocytosis	GO:0050766	73	6.58057e-09	11	5.81733e-08	23	6.5116e-11	14
GO:BP	positive regulation of nitrogen compound metabolic process	GO:0051173	3152	0.185133	37	6.79727e-11	340	0.015954	65
GO:BP	positive regulation of cell differentiation	GO:0045597	877	0.0027564	20	8.06948e-11	126	0.000903095	28
GO:BP	antigen processing and presentation of exogenous peptide antigen via MHC class II	GO:0019886	28	7.49595e-06	6	0.00150859	9	9.31496e-11	10
GO:BP	cellular process	GO:0009987	19221	0.144899	187	9.42772e-11	1531	0.0088546	301
GO:BP	respiratory burst	GO:0045730	38	2.54742e-06	7	1.72834e-09	18	1.08625e-10	11
GO:BP	regulation of cellular metabolic process	GO:0031323	5649	0.222325	61	1.14025e-10	550	0.0490283	102
GO:BP	gamma-delta T cell activation	GO:0046629	21	1	1	0.000971178	8	1.53929e-10	9
GO:BP	positive regulation of interleukin-8 production	GO:0032757	64	0.000510522	6	0.00021854	16	1.76451e-10	13
GO:BP	negative regulation of cell adhesion	GO:0007162	287	0.0125736	9	1.99223e-10	58	8.64391e-07	19
GO:BP	glial cell activation	GO:0061900	52	0.00166744	5	0.000283922	14	2.2114e-10	12
GO:BP	cellular defense response	GO:0006968	52	0.0559161	3	2.92749e-06	17	2.2114e-10	12
GO:BP	granulocyte chemotaxis	GO:0071621	131	0.00283353	7	8.62971e-06	28	2.2114e-10	17
GO:BP	phosphorylation	GO:0016310	1862	0.00166744	34	2.21511e-10	221	0.00463684	45
GO:BP	regulation of cell differentiation	GO:0045595	1587	0.00114791	31	2.24789e-10	195	0.000186691	45
GO:BP	negative regulation of cell population proliferation	GO:0008285	711	0.000695251	19	2.26866e-10	107	1.08914e-05	29
GO:BP	regulation of alpha-beta T cell activation	GO:0046634	113	0.0270396	5	5.84318e-09	31	2.29386e-10	16
GO:BP	positive regulation of leukocyte migration	GO:0002687	151	0.00129762	8	6.02936e-07	33	2.3071e-10	18
GO:BP	CD4-positive, alpha-beta T cell activation	GO:0035710	114	0.00690894	6	3.11802e-08	30	2.61235e-10	16
GO:BP	regulation of cytokine-mediated signaling pathway	GO:0001959	151	0.000254879	9	2.71528e-10	39	1.15417e-07	15
GO:BP	production of molecular mediator of immune response	GO:0002440	218	0.0696343	6	4.30627e-07	42	2.75533e-10	21
GO:BP	regulation of interferon-alpha production	GO:0032647	31	0.369742	1	0.116706	6	2.87504e-10	10
GO:BP	interferon-alpha production	GO:0032607	31	0.369742	1	0.116706	6	2.87504e-10	10
GO:BP	positive regulation of molecular function	GO:0044093	1573	0.00751565	28	3.2538e-10	193	6.91528e-10	59
GO:BP	regulation of metabolic process	GO:0019222	7377	0.0318847	87	3.62494e-10	686	7.36543e-06	152
GO:BP	NIK/NF-kappaB signaling	GO:0038061	127	0.0104176	6	4.27582e-10	35	1.19701e-08	15
GO:BP	regulation of localization	GO:0032879	2089	1.94633e-05	43	1.69172e-08	233	4.48853e-10	71
GO:BP	regulation of phosphorus metabolic process	GO:0051174	1392	0.000702454	29	4.61792e-10	175	9.06469e-05	42
GO:BP	positive regulation of cell death	GO:0010942	584	0.00449926	15	5.63564e-10	92	8.20529e-06	26
GO:BP	positive regulation of defense response to virus by host	GO:0002230	33	0.0237831	3	0.00505115	9	5.77712e-10	10
GO:BP	purine ribonucleoside triphosphate biosynthetic process	GO:0009206	116	0.410742	2	6.34036e-10	33	0.889176	1
GO:BP	regulation of nitrogen compound metabolic process	GO:0051171	5706	0.28777	60	6.38271e-10	550	0.139456	98
GO:BP	regulation of response to cytokine stimulus	GO:0060759	162	7.6972e-05	10	6.46042e-10	40	7.28821e-10	18
GO:BP	positive regulation of alpha-beta T cell activation	GO:0046635	71	0.0279325	4	1.72883e-07	22	6.75843e-10	13
GO:BP	I-kappaB kinase/NF-kappaB signaling	GO:0007249	288	0.071831	7	6.76346e-10	57	1.26643e-09	23
GO:BP	apoptotic signaling pathway	GO:0097190	596	0.0891778	11	7.24905e-10	93	0.00158028	21
GO:BP	CD4-positive, alpha-beta T cell differentiation	GO:0043367	87	0.0110878	5	9.74425e-08	25	7.28821e-10	14
GO:BP	regulation of phosphate metabolic process	GO:0019220	1391	0.00148868	28	7.76496e-10	174	8.93215e-05	42
GO:BP	regulation of leukocyte degranulation	GO:0043300	50	0.000153861	6	7.87331e-10	21	4.1733e-08	10
GO:BP	purine nucleoside triphosphate biosynthetic process	GO:0009145	117	0.414267	2	7.87331e-10	33	0.891161	1
GO:BP	response to lipid	GO:0033993	909	0.0017643	21	8.25989e-10	126	1.5206e-08	40
GO:BP	regulation of production of molecular mediator of immune response	GO:0002700	186	0.0987078	5	4.16347e-08	40	9.103e-10	19
GO:BP	viral genome replication	GO:0019079	124	0.036148	5	0.000231844	24	9.19685e-10	16
GO:BP	neutrophil chemotaxis	GO:0030593	106	0.000971776	7	0.000171122	22	9.66195e-10	15
GO:BP	regulation of lymphocyte differentiation	GO:0045619	210	0.00783247	8	1.61317e-09	46	9.92317e-10	20
GO:BP	regulation of myeloid cell differentiation	GO:0045637	210	0.0245409	7	0.00060635	33	9.92317e-10	20
GO:BP	Fc-gamma receptor signaling pathway	GO:0038094	35	2.52954e-05	6	2.11136e-06	14	1.07518e-09	10
GO:BP	MAPK cascade	GO:0000165	769	0.148935	12	1.13993e-09	111	0.000281516	27
GO:BP	positive regulation of catalytic activity	GO:0043085	1176	0.0236579	21	1.42513e-09	152	3.12046e-08	46
GO:BP	proton motive force-driven mitochondrial ATP synthesis	GO:0042776	67	1	1	1.61317e-09	24	1	1
GO:BP	lipopolysaccharide-mediated signaling pathway	GO:0031663	62	0.222325	2	1.75715e-09	23	3.30062e-07	10
GO:BP	positive regulation of hemopoiesis	GO:1903708	182	0.00088375	9	1.91306e-09	42	3.24797e-08	17
GO:BP	positive regulation of leukocyte differentiation	GO:1902107	182	0.00088375	9	1.91306e-09	42	3.24797e-08	17
GO:BP	toll-like receptor 7 signaling pathway	GO:0034154	12	0.211476	1	0.00121695	6	1.91921e-09	7
GO:BP	positive regulation of protein metabolic process	GO:0051247	1504	0.0248337	25	2.14464e-09	183	0.000458039	42
GO:BP	T cell differentiation involved in immune response	GO:0002292	78	0.000182213	7	1.69523e-05	20	2.20257e-09	13
GO:BP	mast cell activation	GO:0045576	68	0.000688212	6	2.24524e-09	24	7.79911e-07	10
GO:BP	positive regulation of production of molecular mediator of immune response	GO:0002702	132	0.23777	3	9.5455e-07	30	2.29223e-09	16
GO:BP	ribonucleoside triphosphate biosynthetic process	GO:0009201	122	0.431935	2	2.50754e-09	33	0.900712	1
GO:BP	regulation of T cell mediated cytotoxicity	GO:0001914	38	0.00452974	4	0.0129907	9	2.57644e-09	10
GO:BP	viral entry into host cell	GO:0046718	149	0.0577436	5	2.74952e-09	37	0.00012352	11
GO:BP	actin filament-based process	GO:0030029	811	0.077032	14	3.03106e-09	114	0.0116889	23
GO:BP	aerobic electron transport chain	GO:0019646	92	1	1	3.26815e-09	28	1	1
GO:BP	generation of precursor metabolites and energy	GO:0006091	505	0.209877	8	3.36705e-09	81	0.475009	9
GO:BP	regulation of antigen receptor-mediated signaling pathway	GO:0050854	64	0.551619	1	3.54714e-09	23	4.69349e-06	9
GO:BP	positive regulation of myeloid leukocyte mediated immunity	GO:0002888	20	0.0627121	2	9.3581e-05	9	4.01013e-09	8
GO:BP	peptidyl-tyrosine modification	GO:0018212	377	0.0207075	10	4.37599e-09	66	3.94379e-05	19
GO:BP	positive regulation of myeloid cell differentiation	GO:0045639	100	0.0178332	5	0.0229882	16	4.64821e-09	14
GO:BP	regulation of NIK/NF-kappaB signaling	GO:1901222	100	0.0178332	5	2.40696e-08	28	4.64821e-09	14
GO:BP	negative regulation of lymphocyte mediated immunity	GO:0002707	53	0.0120713	4	8.86169e-05	15	4.87696e-09	11
GO:BP	aerobic respiration	GO:0009060	195	0.877797	1	5.07082e-09	43	1	1
GO:BP	regulation of hydrolase activity	GO:0051336	996	0.00480101	21	5.23532e-09	132	5.90034e-08	41
GO:BP	mitochondrial ATP synthesis coupled electron transport	GO:0042775	100	1	1	5.35226e-09	29	1	1
GO:BP	ATP synthesis coupled electron transport	GO:0042773	100	1	1	5.35226e-09	29	1	1
GO:BP	regulation of primary metabolic process	GO:0080090	5869	0.190647	64	5.41564e-09	557	0.156561	100
GO:BP	neuroinflammatory response	GO:0150076	68	0.000688212	6	3.34857e-05	18	5.54315e-09	12
GO:BP	myeloid dendritic cell activation	GO:0001773	30	0.36372	1	1.45279e-05	12	5.74242e-09	9
GO:BP	regulation of protein modification process	GO:0031399	1545	0.0318847	25	5.80837e-09	185	0.000788376	42
GO:BP	proton motive force-driven ATP synthesis	GO:0015986	77	1	1	6.51484e-09	25	1	1
GO:BP	negative regulation of inflammatory response	GO:0050728	147	0.00501723	7	6.88216e-09	36	0.000109777	11
GO:BP	energy derivation by oxidation of organic compounds	GO:0015980	331	0.485408	4	6.90441e-09	60	0.809679	4
GO:BP	regulation of mononuclear cell migration	GO:0071675	123	0.00947054	6	0.000549105	23	7.7202e-09	15
GO:BP	electron transport chain	GO:0022900	176	0.587975	2	7.95004e-09	40	0.403067	4
GO:BP	myeloid cell differentiation	GO:0030099	406	0.0627121	9	8.4912e-08	66	8.56628e-09	26
GO:BP	peptidyl-tyrosine phosphorylation	GO:0018108	375	0.0203297	10	8.65779e-09	65	3.70202e-05	19
GO:BP	anatomical structure formation involved in morphogenesis	GO:0048646	1157	0.00126345	25	8.96763e-09	147	0.0313108	28
GO:BP	positive regulation of programmed cell death	GO:0043068	517	0.0104176	13	9.86828e-09	81	3.28846e-05	23
GO:BP	entry into host	GO:0044409	156	0.0667621	5	1.00723e-08	37	0.000181601	11
GO:BP	protein phosphorylation	GO:0006468	1567	0.0219181	26	1.00723e-08	186	0.00187936	41
GO:BP	positive regulation of interleukin-1 production	GO:0032732	72	0.00572384	5	0.000879532	16	1.09368e-08	12
GO:BP	vasculature development	GO:0001944	734	0.00248139	18	1.18659e-08	104	0.00378008	23
GO:BP	regulation of defense response to virus by host	GO:0050691	44	0.0433091	3	0.00314339	11	1.19439e-08	10
GO:BP	negative regulation of molecular function	GO:0044092	1111	0.0259819	20	1.20077e-08	142	0.000200455	35
GO:BP	T cell migration	GO:0072678	73	0.000971776	6	0.0209505	13	1.27202e-08	12
GO:BP	cellular response to virus	GO:0098586	108	0.0234855	5	0.041487	16	1.27202e-08	14
GO:BP	regulation of I-kappaB kinase/NF-kappaB signaling	GO:0043122	255	0.192854	5	1.29936e-08	50	2.71851e-08	20
GO:BP	anatomical structure morphogenesis	GO:0009653	2722	0.0410115	38	1.30848e-08	290	0.727553	39
GO:BP	regulation of phosphorylation	GO:0042325	1237	0.00288675	25	1.39866e-08	154	0.000332966	37
GO:BP	regulation of transport	GO:0051049	1750	5.94372e-05	37	1.89919e-07	197	1.41056e-08	60
GO:BP	positive regulation of mononuclear cell migration	GO:0071677	74	0.0063832	5	0.00958491	14	1.4857e-08	12
GO:BP	cellular respiration	GO:0045333	241	0.500325	3	1.64654e-08	48	0.784818	3
GO:BP	B cell activation	GO:0042113	347	0.513456	4	1.64999e-08	61	8.21016e-07	21
GO:BP	regulation of defense response to virus	GO:0050688	75	0.105242	3	0.0107123	14	1.72806e-08	12
GO:BP	ATP biosynthetic process	GO:0006754	105	0.375107	2	1.74646e-08	29	0.863096	1
GO:BP	interleukin-1 production	GO:0032612	111	0.0061608	6	2.67555e-07	28	1.79628e-08	14
GO:BP	regulation of interleukin-1 production	GO:0032652	111	0.0061608	6	2.67555e-07	28	1.79628e-08	14
GO:BP	circulatory system development	GO:0072359	1109	0.0255897	20	1.92658e-08	141	0.112189	24
GO:BP	regulation of macromolecule metabolic process	GO:0060255	6842	0.125945	76	2.11301e-08	631	0.000179877	137
GO:BP	regulation of interleukin-1 beta production	GO:0032651	94	0.00295404	6	1.15244e-07	26	2.21669e-08	13
GO:BP	interleukin-1 beta production	GO:0032611	94	0.00295404	6	1.15244e-07	26	2.21669e-08	13
GO:BP	regulation of interleukin-12 production	GO:0032655	61	0.0180992	4	6.74041e-06	18	2.23538e-08	11
GO:BP	positive regulation of interleukin-1 beta production	GO:0032731	61	0.00303332	5	0.00152017	14	2.23538e-08	11
GO:BP	interleukin-12 production	GO:0032615	61	0.0180992	4	6.74041e-06	18	2.23538e-08	11
GO:BP	T-helper 1 type immune response	GO:0042088	47	0.00872384	4	6.02936e-07	17	2.27286e-08	10
GO:BP	nucleoside triphosphate biosynthetic process	GO:0009142	133	0.466695	2	2.46893e-08	33	0.919292	1
GO:BP	regulation of MAPK cascade	GO:0043408	668	0.0860122	12	2.56887e-08	96	0.000201498	25
GO:BP	exocytosis	GO:0006887	369	0.0442071	9	9.29256e-06	56	2.78279e-08	24
GO:BP	granulocyte activation	GO:0036230	48	0.00932529	4	4.83191e-06	16	2.80634e-08	10
GO:BP	respiratory electron transport chain	GO:0022904	121	0.75349	1	3.37942e-08	31	0.89886	1
GO:BP	macrophage differentiation	GO:0030225	49	0.174129	2	3.22385e-05	15	3.43604e-08	10
GO:BP	production of molecular mediator involved in inflammatory response	GO:0002532	80	0.00146141	6	6.65037e-06	21	3.54202e-08	12
GO:BP	positive regulation of leukocyte chemotaxis	GO:0002690	98	0.0167341	5	0.000466478	20	3.58587e-08	13
GO:BP	positive regulation of apoptotic process	GO:0043065	505	0.00897278	13	3.83249e-08	78	0.000200392	21
GO:BP	antigen processing and presentation of endogenous antigen	GO:0019883	26	0.00131653	4	0.0181074	7	4.04464e-08	8
GO:BP	cellular response to stress	GO:0033554	1934	0.38907	21	4.23437e-08	217	0.159872	37
GO:BP	ribosomal large subunit assembly	GO:0000027	27	1	1	4.36946e-08	14	1	1
GO:BP	regulation of T cell differentiation	GO:0045580	179	0.0388887	6	4.41994e-08	39	1.65534e-07	16
GO:BP	negative regulation of nitrogen compound metabolic process	GO:0051172	2392	0.0870685	32	4.41994e-08	258	0.271467	42
GO:BP	actin cytoskeleton organization	GO:0030036	724	0.119423	12	4.62482e-08	101	0.00670558	22
GO:BP	ribosome assembly	GO:0042255	61	1	1	4.73581e-08	21	1	1
GO:BP	intrinsic apoptotic signaling pathway	GO:0097193	298	0.040286	8	4.91117e-08	54	0.173555	8
GO:BP	positive regulation of NIK/NF-kappaB signaling	GO:1901224	66	0.0229234	4	5.11946e-06	19	5.14257e-08	11
GO:BP	response to type I interferon	GO:0034340	83	0.00954752	5	0.0243841	14	5.37034e-08	12
GO:BP	dendritic cell chemotaxis	GO:0002407	27	0.0905085	2	0.00547842	8	5.60402e-08	8
GO:BP	positive regulation of CD4-positive, CD25-positive, alpha-beta regulatory T cell differentiation	GO:0032831	6	0.0104176	2	0.216611	2	6.02134e-08	5
GO:BP	negative regulation of natural killer cell mediated immunity	GO:0002716	18	0.00584567	3	0.0119045	6	6.02134e-08	7
GO:BP	T-helper cell lineage commitment	GO:0002295	18	0.269591	1	0.000293768	8	6.02134e-08	7
GO:BP	regulation of CD4-positive, CD25-positive, alpha-beta regulatory T cell differentiation	GO:0032829	6	0.0104176	2	0.216611	2	6.02134e-08	5
GO:BP	lymphocyte migration	GO:0072676	123	0.00947054	6	0.0612762	17	6.43274e-08	14
GO:BP	positive regulation of chemotaxis	GO:0050921	145	0.00467144	7	6.06513e-05	28	6.79939e-08	15
GO:BP	myeloid leukocyte differentiation	GO:0002573	218	0.00947054	8	4.30627e-07	42	7.4269e-08	18
GO:BP	B cell differentiation	GO:0030183	153	0.291326	3	7.53334e-08	35	0.0308687	7
GO:BP	CD4-positive, alpha-beta T cell differentiation involved in immune response	GO:0002294	69	0.0259302	4	1.02171e-05	19	8.09267e-08	11
GO:BP	leukocyte apoptotic process	GO:0071887	119	0.0902279	4	8.86073e-08	30	0.000521082	9
GO:BP	positive regulation of I-kappaB kinase/NF-kappaB signaling	GO:0043123	191	0.382024	3	8.87264e-08	40	3.87412e-07	16
GO:BP	regulation of interleukin-2 production	GO:0032663	63	0.546727	1	8.9134e-08	21	4.12415e-06	9
GO:BP	interleukin-2 production	GO:0032623	63	0.546727	1	8.9134e-08	21	4.12415e-06	9
GO:BP	neutrophil activation involved in immune response	GO:0002283	19	0.0577436	2	5.78427e-06	10	9.24507e-08	7
GO:BP	alpha-beta T cell activation involved in immune response	GO:0002287	70	0.0270049	4	1.26422e-05	19	9.39135e-08	11
GO:BP	alpha-beta T cell differentiation involved in immune response	GO:0002293	70	0.0270049	4	1.26422e-05	19	9.39135e-08	11
GO:BP	response to wounding	GO:0009611	572	0.0428545	12	9.77959e-08	84	0.00232812	20
GO:BP	negative regulation of lymphocyte proliferation	GO:0050672	88	0.011492	5	2.22629e-06	23	1.01856e-07	12
GO:BP	regulation of alpha-beta T cell differentiation	GO:0046637	71	0.0279325	4	3.78305e-06	20	1.09025e-07	11
GO:BP	cellular macromolecule metabolic process	GO:0044260	3234	0.979646	22	1.13157e-07	329	0.883403	43
GO:BP	chemokine-mediated signaling pathway	GO:0070098	89	0.0119945	5	0.0795608	13	1.15159e-07	12
GO:BP	negative regulation of mononuclear cell proliferation	GO:0032945	89	0.0119945	5	2.73793e-06	23	1.15159e-07	12
GO:BP	positive regulation of T cell mediated immunity	GO:0002711	56	0.0655202	3	0.00218424	13	1.25149e-07	10
GO:BP	neutrophil activation	GO:0042119	42	0.00617833	4	4.11781e-06	15	1.27859e-07	9
GO:BP	regulation of natural killer cell activation	GO:0032814	42	0.0395591	3	0.00211617	11	1.27859e-07	9
GO:BP	Fc receptor signaling pathway	GO:0038093	57	0.000289786	6	5.16224e-05	16	1.48499e-07	10
GO:BP	purine ribonucleoside triphosphate metabolic process	GO:0009205	242	0.176122	5	1.55467e-07	46	0.787033	3
GO:BP	negative regulation of interferon-gamma production	GO:0032689	43	0.446653	1	0.0276648	9	1.58687e-07	9
GO:BP	positive regulation of myeloid leukocyte differentiation	GO:0002763	58	0.06966	3	0.0030608	13	1.75575e-07	10
GO:BP	positive regulation of hydrolase activity	GO:0051345	571	0.125748	10	1.89919e-07	83	5.55399e-06	26
GO:BP	type I interferon signaling pathway	GO:0060337	75	0.00670107	5	0.025563	13	1.91624e-07	11
GO:BP	tissue migration	GO:0090130	310	0.446653	4	1.92297e-07	54	0.30913	7
GO:BP	interleukin-27-mediated signaling pathway	GO:0070106	7	0.000470167	3	0.594656	1	1.94392e-07	5
GO:BP	positive regulation of lymphocyte differentiation	GO:0045621	130	0.011492	6	1.96109e-07	31	3.7271e-05	11
GO:BP	CD4-positive, alpha-beta T cell lineage commitment	GO:0043373	21	0.295688	1	0.000971178	8	1.97426e-07	7
GO:BP	regulation of antigen processing and presentation	GO:0002577	21	3.57926e-05	5	0.000144034	9	1.97426e-07	7
GO:BP	regulation of interleukin-10 production	GO:0032653	59	3.68421e-05	7	0.00030232	15	2.0514e-07	10
GO:BP	interleukin-10 production	GO:0032613	59	3.68421e-05	7	0.00030232	15	2.0514e-07	10
GO:BP	localization	GO:0051179	5540	0.00158719	76	2.1017e-07	519	2.43584e-06	124
GO:BP	angiogenesis	GO:0001525	526	0.0048618	14	2.20053e-07	78	0.000895592	20
GO:BP	positive regulation of natural killer cell mediated immunity	GO:0002717	32	1	1	0.12881	6	2.26e-07	8
GO:BP	negative regulation of leukocyte proliferation	GO:0070664	97	0.0163691	5	2.29277e-07	26	2.94622e-07	12
GO:BP	mast cell activation involved in immune response	GO:0002279	55	0.00210727	5	2.38247e-07	19	1.32136e-06	9
GO:BP	cellular response to type I interferon	GO:0071357	77	0.00745888	5	0.0310809	13	2.48913e-07	11
GO:BP	movement in host	GO:0044000	183	0.0944654	5	2.59506e-07	38	0.00067921	11
GO:BP	cellular response to lipid	GO:0071396	595	0.0267994	13	2.74986e-07	85	3.68482e-06	27
GO:BP	signal transduction by p53 class mediator	GO:0072331	176	0.349359	3	2.81486e-07	37	0.403067	4
GO:BP	purine nucleoside triphosphate metabolic process	GO:0009144	247	0.0944654	6	2.86612e-07	46	0.618582	4
GO:BP	positive regulation of pattern recognition receptor signaling pathway	GO:0062208	46	0.0444048	3	0.00124857	12	2.88189e-07	9
GO:BP	ribosomal large subunit biogenesis	GO:0042273	73	1	1	2.92413e-07	22	1	1
GO:BP	regulation of mast cell activation	GO:0033003	45	9.01025e-05	6	2.94497e-07	17	0.00297532	5
GO:BP	blood vessel development	GO:0001568	703	0.00159211	18	3.08385e-07	96	0.0022491	23
GO:BP	response to chemokine	GO:1990868	98	0.0167341	5	0.0784185	14	3.29479e-07	12
GO:BP	cellular response to chemokine	GO:1990869	98	0.0167341	5	0.0784185	14	3.29479e-07	12
GO:BP	interleukin-4-mediated signaling pathway	GO:0035771	7	9.3688e-06	4	3.45792e-07	7	0.0182144	2
GO:BP	T-helper 17 cell lineage commitment	GO:0072540	14	0.231639	1	0.0191761	5	3.62232e-07	6
GO:BP	MHC class II protein complex assembly	GO:0002399	14	0.231639	1	0.235947	3	3.62232e-07	6
GO:BP	dendritic cell antigen processing and presentation	GO:0002468	14	0.00307963	3	0.0030608	6	3.62232e-07	6
GO:BP	peptide antigen assembly with MHC class II protein complex	GO:0002503	14	0.231639	1	0.235947	3	3.62232e-07	6
GO:BP	ribonucleoside triphosphate metabolic process	GO:0009199	249	0.185231	5	3.66489e-07	46	0.801102	3
GO:BP	dendritic cell migration	GO:0036336	34	0.117765	2	0.00630381	9	3.67847e-07	8
GO:BP	positive regulation of myeloid leukocyte cytokine production involved in immune response	GO:0061081	34	0.38907	1	0.000316341	11	3.67847e-07	8
GO:BP	transport	GO:0006810	4755	0.00343155	66	3.74383e-07	453	1.10909e-05	108
GO:BP	ATP metabolic process	GO:0046034	217	0.140606	5	3.79708e-07	42	0.724494	3
GO:BP	alpha-beta T cell lineage commitment	GO:0002363	23	0.313217	1	0.000306958	9	3.84742e-07	7
GO:BP	negative regulation of leukocyte mediated cytotoxicity	GO:0001911	23	0.00088375	4	0.00183698	8	3.84742e-07	7
GO:BP	regulated exocytosis	GO:0045055	244	0.0444048	7	8.71853e-06	42	3.84742e-07	18
GO:BP	negative regulation of cellular metabolic process	GO:0031324	2248	0.269591	26	3.9561e-07	240	0.36236	38
GO:BP	regulation of myeloid leukocyte differentiation	GO:0002761	121	0.033276	5	0.000159922	24	4.10295e-07	13
GO:BP	regulation of gene expression	GO:0010468	5494	0.140918	62	4.16677e-07	513	1.53553e-06	124
GO:BP	dendritic cell differentiation	GO:0097028	46	0.00816492	4	4.24995e-07	17	3.90497e-06	8
GO:BP	positive regulation of response to cytokine stimulus	GO:0060760	64	0.00363894	5	1.37377e-05	18	4.37354e-07	10
GO:BP	biological process involved in symbiotic interaction	GO:0044403	301	0.155247	6	4.4756e-07	52	0.00348862	13
GO:BP	epithelial cell migration	GO:0010631	301	0.427617	4	4.4756e-07	52	0.287179	7
GO:BP	positive regulation of interleukin-17 production	GO:0032740	27	1	1	4.5566e-07	13	0.000321324	5
GO:BP	CD4-positive or CD8-positive, alpha-beta T cell lineage commitment	GO:0043369	24	0.321052	1	0.000441119	9	5.2834e-07	7
GO:BP	positive regulation of macrophage cytokine production	GO:0060907	24	0.321052	1	6.87647e-05	10	5.2834e-07	7
GO:BP	secretion	GO:0046903	943	0.0671987	16	5.53703e-07	119	4.78478e-05	33
GO:BP	biological process involved in interaction with host	GO:0051701	204	0.125748	5	5.53703e-07	40	0.00155249	11
GO:BP	regulation of pattern recognition receptor signaling pathway	GO:0062207	103	0.0198621	5	0.000112826	22	5.54474e-07	12
GO:BP	regulation of proteolysis	GO:0030162	733	4.38007e-05	22	6.05034e-07	98	0.0149654	21
GO:BP	positive regulation of MAPK cascade	GO:0043410	483	0.0352411	11	6.05337e-07	72	3.64494e-05	22
GO:BP	regulation of transferase activity	GO:0051338	904	0.0513973	16	6.08802e-07	115	0.00140045	28
GO:BP	epithelium migration	GO:0090132	304	0.434004	4	6.12485e-07	52	0.295159	7
GO:BP	ameboidal-type cell migration	GO:0001667	428	0.657878	4	6.1251e-07	66	0.219114	10
GO:BP	blood vessel morphogenesis	GO:0048514	616	0.00285291	16	6.12736e-07	86	0.00100984	22
GO:BP	positive regulation of biosynthetic process	GO:0009891	2069	0.575251	20	6.15322e-07	223	0.0755047	42
GO:BP	negative regulation of protein metabolic process	GO:0051248	1039	0.0270396	19	6.46635e-07	128	0.0701822	24
GO:BP	positive regulation of apoptotic signaling pathway	GO:2001235	130	0.231639	3	6.78285e-07	30	0.114733	5
GO:BP	positive regulation of T cell differentiation	GO:0045582	116	0.0291949	5	6.88994e-07	28	8.0563e-05	10
GO:BP	mast cell degranulation	GO:0043303	53	0.00178738	5	7.14008e-07	18	9.71773e-07	9
GO:BP	positive regulation of interferon-alpha production	GO:0032727	25	0.328194	1	0.299019	4	7.15068e-07	7
GO:BP	cytolysis	GO:0019835	25	0.0818197	2	0.0145073	7	7.15068e-07	7
GO:BP	detection of external biotic stimulus	GO:0098581	25	3.93914e-06	6	1.33541e-05	11	7.15068e-07	7
GO:BP	positive regulation of alpha-beta T cell proliferation	GO:0046641	25	0.0818197	2	1.33541e-05	11	7.15068e-07	7
GO:BP	positive regulation of transport	GO:0051050	908	4.01035e-05	25	7.5649e-07	115	3.31538e-06	35
GO:BP	regulation of protein phosphorylation	GO:0001932	1095	0.0120221	21	7.92515e-07	133	0.000704765	33
GO:BP	negative regulation of signal transduction	GO:0009968	1243	0.0574052	20	8.055e-07	147	0.00516309	33
GO:BP	response to abiotic stimulus	GO:0009628	1138	0.16536	16	8.32098e-07	137	0.0430562	27
GO:BP	negative regulation of programmed cell death	GO:0043069	900	0.178643	13	8.53717e-07	114	0.052616	22
GO:BP	response to tumor cell	GO:0002347	38	0.0318847	3	0.000908318	11	8.97241e-07	8
GO:BP	humoral immune response	GO:0006959	318	2.61558e-06	16	0.0370162	37	9.00664e-07	20
GO:BP	negative regulation of cell killing	GO:0031342	26	0.00131653	4	0.00421474	8	9.48838e-07	7
GO:BP	defense response to protozoan	GO:0042832	26	0.00131653	4	0.000867377	9	9.48838e-07	7
GO:BP	regulation of actin cytoskeleton organization	GO:0032956	361	0.0769137	8	9.5455e-07	58	0.000768651	16
GO:BP	CD4-positive, CD25-positive, alpha-beta regulatory T cell differentiation	GO:0002361	9	0.0204926	2	0.320945	2	1.01986e-06	5
GO:BP	toll-like receptor 4 signaling pathway	GO:0034142	39	0.0337047	3	5.16724e-05	13	1.09735e-06	8
GO:BP	homeostatic process	GO:0042592	1684	0.0439976	26	1.13046e-06	187	9.06469e-05	48
GO:BP	regulation of CD4-positive, alpha-beta T cell differentiation	GO:0043370	54	0.0127945	4	2.45382e-05	16	1.13939e-06	9
GO:BP	organophosphate metabolic process	GO:0019637	1040	0.0143488	20	1.17997e-06	127	0.603498	16
GO:BP	interferon-gamma-mediated signaling pathway	GO:0060333	27	0.0905085	2	3.14533e-05	11	1.23938e-06	7
GO:BP	response to protozoan	GO:0001562	27	0.0015087	4	0.00115936	9	1.23938e-06	7
GO:BP	positive regulation of natural killer cell mediated cytotoxicity	GO:0045954	27	1	1	0.070291	6	1.23938e-06	7
GO:BP	establishment of localization	GO:0051234	4913	0.00187276	69	1.25609e-06	462	9.38244e-06	111
GO:BP	positive regulation of cellular biosynthetic process	GO:0031328	2033	0.546421	20	1.30397e-06	218	0.111425	40
GO:BP	detection of bacterium	GO:0016045	17	0.000299919	4	0.000188022	8	1.31643e-06	6
GO:BP	toll-like receptor 2 signaling pathway	GO:0034134	17	0.0492913	2	1.57306e-06	10	1.31643e-06	6
GO:BP	negative regulation of natural killer cell mediated cytotoxicity	GO:0045953	17	0.00515231	3	0.0406191	5	1.31643e-06	6
GO:BP	regulation of kinase activity	GO:0043549	776	0.0191084	16	1.35133e-06	101	0.000753955	26
GO:BP	negative regulation of cell death	GO:0060548	1001	0.0905085	16	1.35227e-06	123	0.11543	22
GO:BP	tube development	GO:0035295	1076	0.0104176	21	1.49969e-06	130	0.0909596	24
GO:BP	secretion by cell	GO:0032940	808	0.0753048	14	1.49997e-06	104	4.18064e-05	30
GO:BP	regulation of actin filament-based process	GO:0032970	402	0.109466	8	1.50503e-06	62	0.00222111	16
GO:BP	mast cell mediated immunity	GO:0002448	56	0.00223318	5	1.78494e-06	18	1.54628e-06	9
GO:BP	positive regulation of T cell mediated cytotoxicity	GO:0001916	28	0.0163691	3	0.0261353	7	1.60347e-06	7
GO:BP	apoptotic cell clearance	GO:0043277	50	1.36733e-05	7	1.60706e-06	17	0.0252801	4
GO:BP	negative regulation of intracellular signal transduction	GO:1902532	515	0.140606	9	1.67617e-06	74	0.0197744	16
GO:BP	positive regulation of phosphorus metabolic process	GO:0010562	903	0.0308967	17	1.79492e-06	113	0.000646371	29
GO:BP	positive regulation of phosphate metabolic process	GO:0045937	903	0.0308967	17	1.79492e-06	113	0.000646371	29
GO:BP	wound healing	GO:0042060	441	0.0847443	9	1.81011e-06	66	0.0502815	13
GO:BP	regulation of T cell receptor signaling pathway	GO:0050856	45	1	1	1.86555e-06	16	0.000376432	6
GO:BP	tube morphogenesis	GO:0035239	863	0.00233223	20	1.89015e-06	109	0.0220223	23
GO:BP	toll-like receptor 3 signaling pathway	GO:0034138	18	0.053387	2	0.00207384	7	1.91669e-06	6
GO:BP	MHC protein complex assembly	GO:0002396	18	0.269591	1	0.331032	3	1.91669e-06	6
GO:BP	peptide antigen assembly with MHC protein complex	GO:0002501	18	0.269591	1	0.331032	3	1.91669e-06	6
GO:BP	positive regulation of antigen processing and presentation	GO:0002579	10	0.00129762	3	0.000366242	6	1.93162e-06	5
GO:BP	negative regulation of catalytic activity	GO:0043086	762	0.0330754	15	1.93237e-06	99	0.00595325	23
GO:BP	positive regulation of CD4-positive, alpha-beta T cell activation	GO:2000516	42	0.0395591	3	0.000529972	12	1.93681e-06	8
GO:BP	positive regulation of interleukin-12 production	GO:0032735	42	0.148212	2	0.00211617	11	1.93681e-06	8
GO:BP	positive regulation of signal transduction by p53 class mediator	GO:1901798	30	0.36372	1	1.95691e-06	13	0.492765	1
GO:BP	antigen processing and presentation of peptide antigen via MHC class I	GO:0002474	29	9.22561e-06	6	0.00196627	9	2.05154e-06	7
GO:BP	interleukin-17 production	GO:0032620	40	1	1	2.05349e-06	15	1.82717e-05	7
GO:BP	regulation of interleukin-17 production	GO:0032660	40	1	1	2.05349e-06	15	1.82717e-05	7
GO:BP	regulation of macrophage activation	GO:0043030	58	0.00258323	5	0.000250868	15	2.07151e-06	9
GO:BP	mitochondrial electron transport, NADH to ubiquinone	GO:0006120	51	1	1	2.17356e-06	17	1	1
GO:BP	export from cell	GO:0140352	866	0.0418259	16	2.22354e-06	109	5.87249e-05	31
GO:BP	germinal center formation	GO:0002467	14	1	1	2.37547e-06	9	0.0562681	2
GO:BP	regulation of neutrophil activation	GO:1902563	14	0.0402885	2	2.37547e-06	9	0.000315925	4
GO:BP	regulation of CD4-positive, alpha-beta T cell activation	GO:2000514	77	0.0345519	4	5.36412e-05	19	2.42546e-06	10
GO:BP	nucleoside triphosphate metabolic process	GO:0009141	266	0.116961	6	2.46048e-06	46	0.665353	4
GO:BP	intrinsic apoptotic signaling pathway by p53 class mediator	GO:0072332	82	0.295688	2	2.49565e-06	22	0.239446	3
GO:BP	lymphocyte apoptotic process	GO:0070227	82	0.0404308	4	2.49565e-06	22	0.00137893	7
GO:BP	T cell lineage commitment	GO:0002360	30	0.36372	1	0.000528107	10	2.61663e-06	7
GO:BP	regulation of type III interferon production	GO:0034344	5	1	1	0.509514	1	2.67286e-06	4
GO:BP	type III interferon production	GO:0034343	5	1	1	0.509514	1	2.67286e-06	4
GO:BP	macrophage activation involved in immune response	GO:0002281	19	0.00670107	3	0.00297683	7	2.68141e-06	6
GO:BP	negative regulation of type I interferon-mediated signaling pathway	GO:0060339	19	0.00670107	3	0.362787	3	2.68141e-06	6
GO:BP	antigen processing and presentation of endogenous peptide antigen	GO:0002483	19	0.00670107	3	0.061689	5	2.68141e-06	6
GO:BP	regulation of DNA-binding transcription factor activity	GO:0051090	437	0.081789	9	2.73793e-06	65	2.75544e-05	21
GO:BP	heterocycle biosynthetic process	GO:0018130	4122	0.826921	35	3.00052e-06	394	0.754234	59
GO:BP	regulation of cellular component organization	GO:0051128	2355	0.0161499	36	3.22568e-06	244	0.00740307	53
GO:BP	synapse pruning	GO:0098883	11	5.94372e-05	4	0.000708332	6	3.37511e-06	5
GO:BP	regulation of fibroblast proliferation	GO:0048145	90	0.657878	1	3.38517e-06	23	0.0105053	6
GO:BP	regulation of biosynthetic process	GO:0009889	4175	0.753091	37	3.38617e-06	398	0.274075	70
GO:BP	leukocyte homeostasis	GO:0001776	104	0.703785	1	3.59849e-06	25	0.00107198	8
GO:BP	detection of other organism	GO:0098543	20	0.000545394	4	0.00067563	8	3.72983e-06	6
GO:BP	lymphocyte homeostasis	GO:0002260	71	0.5835	1	3.78305e-06	20	8.85114e-05	8
GO:BP	tissue development	GO:0009888	1973	0.0697427	28	3.79466e-06	210	0.930928	24
GO:BP	nucleobase-containing compound biosynthetic process	GO:0034654	4049	0.796199	35	4.01331e-06	387	0.700887	59
GO:BP	tolerance induction	GO:0002507	32	0.109466	2	0.0490275	7	4.08038e-06	7
GO:BP	response to interferon-beta	GO:0035456	32	0.109466	2	0.00018174	11	4.08038e-06	7
GO:BP	regulation of signal transduction by p53 class mediator	GO:1901796	105	0.375107	2	4.31866e-06	25	0.585875	2
GO:BP	B cell mediated immunity	GO:0019724	202	0.000387867	10	0.000131911	34	4.36765e-06	15
GO:BP	release of sequestered calcium ion into cytosol	GO:0051209	126	0.446153	2	0.0100408	20	4.53497e-06	12
GO:BP	negative regulation of sequestering of calcium ion	GO:0051283	127	0.448243	2	0.0109334	20	4.91961e-06	12
GO:BP	positive regulation of CD4-positive, alpha-beta T cell differentiation	GO:0043372	33	0.0237831	3	0.00119183	10	5.02027e-06	7
GO:BP	respiratory burst involved in defense response	GO:0002679	15	0.000195831	4	5.22647e-06	9	1.83876e-05	5
GO:BP	negative regulation of tumor necrosis factor production	GO:0032720	60	0.0702112	3	5.27718e-06	18	2.75883e-05	8
GO:BP	aromatic compound biosynthetic process	GO:0019438	4133	0.830402	35	5.36137e-06	393	0.761066	59
GO:BP	positive regulation of cellular component organization	GO:0051130	1050	0.0291949	19	5.42988e-06	125	0.000339967	33
GO:BP	positive regulation by symbiont of entry into host	GO:0075294	12	0.0318847	2	7.58123e-06	8	5.50874e-06	5
GO:BP	positive regulation of viral entry into host cell	GO:0046598	12	0.0318847	2	7.58123e-06	8	5.50874e-06	5
GO:BP	regulation of actin cytoskeleton reorganization	GO:2000249	43	0.0411174	3	5.73044e-06	15	2.90968e-05	7
GO:BP	regulation of peptidyl-tyrosine phosphorylation	GO:0050730	257	0.0205822	8	5.74439e-06	44	6.95304e-05	15
GO:BP	regulation of sequestering of calcium ion	GO:0051282	129	0.45381	2	0.0127258	20	5.76287e-06	12
GO:BP	vacuolar localization	GO:1990849	85	0.0104176	5	1.76874e-05	21	5.80895e-06	10
GO:BP	lysosome localization	GO:0032418	85	0.0104176	5	1.76874e-05	21	5.80895e-06	10
GO:BP	negative regulation of cell communication	GO:0010648	1352	0.0945505	20	5.81932e-06	153	0.00967959	34
GO:BP	positive regulation of protein modification process	GO:0031401	1010	0.0928472	16	6.01728e-06	121	0.00164708	30
GO:BP	regulation of cellular biosynthetic process	GO:0031326	4114	0.824104	35	6.05364e-06	391	0.41083	66
GO:BP	regulation of leukocyte apoptotic process	GO:2000106	93	0.0516126	4	6.06373e-06	23	0.000526502	8
GO:BP	intrinsic apoptotic signaling pathway in response to DNA damage	GO:0008630	107	0.0697427	4	6.11865e-06	25	0.167584	4
GO:BP	regulation of regulatory T cell differentiation	GO:0045589	34	0.117765	2	0.00150727	10	6.14386e-06	7
GO:BP	myeloid leukocyte cytokine production	GO:0061082	49	0.479119	1	3.22385e-05	15	6.23144e-06	8
GO:BP	positive regulation of proteolysis	GO:0045862	365	0.000698803	13	6.68109e-06	56	0.00638825	14
GO:BP	response to interferon-alpha	GO:0035455	22	4.28993e-05	5	0.00724788	7	6.69011e-06	6
GO:BP	T-helper cell differentiation	GO:0042093	67	0.0880176	3	2.69201e-05	18	6.82009e-06	9
GO:BP	negative regulation of signaling	GO:0023057	1357	0.0967765	20	7.14693e-06	153	0.0101018	34
GO:BP	calcium-mediated signaling	GO:0019722	211	0.895729	1	0.000658074	33	7.34805e-06	15
GO:BP	interleukin-15-mediated signaling pathway	GO:0035723	6	0.0104176	2	0.00384667	4	7.34805e-06	4
GO:BP	cellular response to interleukin-15	GO:0071350	6	0.0104176	2	0.00384667	4	7.34805e-06	4
GO:BP	positive regulation of T cell migration	GO:2000406	35	0.0270049	3	0.0728677	7	7.44909e-06	7
GO:BP	sequestering of calcium ion	GO:0051208	133	0.466695	2	0.0175455	20	7.80279e-06	12
GO:BP	positive regulation of ERK1 and ERK2 cascade	GO:0070374	213	0.0649572	6	0.00640963	30	8.17647e-06	15
GO:BP	endothelial cell migration	GO:0043542	218	0.263901	4	8.18132e-06	39	0.218341	6
GO:BP	positive regulation of DNA-templated transcription	GO:0045893	1703	0.627377	16	8.28529e-06	184	0.212022	32
GO:BP	positive regulation of nucleic acid-templated transcription	GO:1903508	1703	0.627377	16	8.28529e-06	184	0.212022	32
GO:BP	positive regulation of alpha-beta T cell differentiation	GO:0046638	51	0.053508	3	5.4502e-05	15	8.36844e-06	8
GO:BP	negative regulation of apoptotic process	GO:0043066	881	0.165715	13	8.4912e-06	108	0.111425	20
GO:BP	positive regulation of antigen receptor-mediated signaling pathway	GO:0050857	24	1	1	8.52322e-06	11	0.0212302	3
GO:BP	negative regulation of tumor necrosis factor superfamily cytokine production	GO:1903556	62	0.0753048	3	8.62971e-06	18	3.4355e-05	8
GO:BP	positive regulation of regulatory T cell differentiation	GO:0045591	23	0.0721383	2	0.00183698	8	8.72478e-06	6
GO:BP	detection of biotic stimulus	GO:0009595	36	2.8809e-05	6	0.000114281	12	8.97211e-06	7
GO:BP	regulation of macrophage cytokine production	GO:0010935	36	0.401239	1	1.95579e-05	13	8.97211e-06	7
GO:BP	macrophage cytokine production	GO:0010934	36	0.401239	1	1.95579e-05	13	8.97211e-06	7
GO:BP	regulation of angiogenesis	GO:0045765	288	0.0128028	9	9.29747e-06	47	0.000781416	14
GO:BP	regulation of mast cell activation involved in immune response	GO:0033006	34	0.000289786	5	9.87539e-06	13	0.000903095	5
GO:BP	negative regulation of hemopoiesis	GO:1903707	110	0.0741355	4	1.02171e-05	25	0.00652228	7
GO:BP	positive regulation of RNA biosynthetic process	GO:1902680	1709	0.632761	16	1.02171e-05	184	0.218341	32
GO:BP	ribosome biogenesis	GO:0042254	307	1	1	1.04217e-05	49	1	1
GO:BP	negative regulation of NF-kappaB transcription factor activity	GO:0032088	89	0.137887	3	1.04217e-05	22	0.00039714	8
GO:BP	maintenance of location	GO:0051235	334	0.027707	9	1.0444e-05	52	0.000102363	17
GO:BP	T cell costimulation	GO:0031295	45	1	1	1.04761e-05	15	3.84931e-05	7
GO:BP	collagen biosynthetic process	GO:0032964	45	0.158293	2	1.04761e-05	15	0.263194	2
GO:BP	regulation of viral entry into host cell	GO:0046596	45	0.00773296	4	1.04761e-05	15	3.84931e-05	7
GO:BP	regulatory T cell differentiation	GO:0045066	37	0.128112	2	0.00299778	10	1.08547e-05	7
GO:BP	regulation of protein kinase activity	GO:0045859	661	0.0815075	12	1.08655e-05	86	0.0106648	20
GO:BP	positive regulation of cytokine-mediated signaling pathway	GO:0001961	57	0.0149848	4	1.13489e-05	17	0.000170099	7
GO:BP	actin filament polymerization	GO:0030041	172	0.083019	5	1.15948e-05	33	0.00160013	10
GO:BP	regulation of toll-like receptor signaling pathway	GO:0034121	72	0.0288323	4	7.64344e-05	18	1.21772e-05	9
GO:BP	negative regulation of T cell proliferation	GO:0042130	72	0.0961833	3	0.000879532	16	1.21772e-05	9
GO:BP	tumor necrosis factor-mediated signaling pathway	GO:0033209	104	0.0680484	4	1.24366e-05	24	0.0619276	5
GO:BP	cell adhesion mediated by integrin	GO:0033627	90	0.0474103	4	1.25451e-05	22	6.9093e-05	9
GO:BP	positive thymic T cell selection	GO:0045059	14	1	1	3.43589e-05	8	1.27248e-05	5
GO:BP	positive regulation of monocyte chemotactic protein-1 production	GO:0071639	14	0.0402885	2	0.0191761	5	1.27248e-05	5
GO:BP	nucleobase-containing small molecule metabolic process	GO:0055086	674	0.0897782	12	1.28932e-05	87	0.253348	14
GO:BP	type 2 immune response	GO:0042092	38	0.414267	1	0.000908318	11	1.29426e-05	7
GO:BP	regulation of vasculature development	GO:1901342	292	0.0137001	9	1.33541e-05	47	0.000888986	14
GO:BP	MyD88-dependent toll-like receptor signaling pathway	GO:0002755	25	0.0125414	3	1.33541e-05	11	0.023049	3
GO:BP	pyroptosis	GO:0070269	25	0.0818197	2	0.000101979	10	1.44557e-05	6
GO:BP	negative regulation of protein modification process	GO:0031400	498	0.199298	8	1.45608e-05	69	0.0568142	14
GO:BP	positive regulation of vasculature development	GO:1904018	166	0.324257	3	1.48335e-05	32	0.0443109	7
GO:BP	positive regulation of angiogenesis	GO:0045766	166	0.324257	3	1.48335e-05	32	0.0443109	7
GO:BP	regulation of apoptotic signaling pathway	GO:2001233	366	0.14644	7	1.5136e-05	55	0.122268	10
GO:BP	negative regulation of cytokine-mediated signaling pathway	GO:0001960	74	0.00103031	6	0.00118551	16	1.52112e-05	9
GO:BP	positive regulation of phosphorylation	GO:0042327	821	0.0492913	15	1.58626e-05	101	0.00348862	25
GO:BP	defense response to Gram-positive bacterium	GO:0050830	113	0.000230146	8	1.65236e-05	25	6.5784e-05	10
GO:BP	B cell receptor signaling pathway	GO:0050853	128	0.771077	1	1.67674e-05	27	0.000862801	9
GO:BP	rRNA metabolic process	GO:0016072	268	1	1	1.67786e-05	44	1	1
GO:BP	response to tumor necrosis factor	GO:0034612	242	0.00501723	9	1.68992e-05	41	0.00555038	11
GO:BP	negative regulation of leukocyte differentiation	GO:1902106	106	0.0697427	4	1.72326e-05	24	0.0209257	6
GO:BP	regulation of type I interferon-mediated signaling pathway	GO:0060338	40	0.035831	3	0.226571	6	1.82717e-05	7
GO:BP	negative regulation of T cell mediated immunity	GO:0002710	26	0.336429	1	0.00421474	8	1.82717e-05	6
GO:BP	immunoglobulin mediated immune response	GO:0016064	199	0.000350034	10	0.000224294	33	1.82717e-05	14
GO:BP	maintenance of location in cell	GO:0051651	228	0.034005	7	0.000277688	36	1.82717e-05	15
GO:BP	lymphocyte costimulation	GO:0031294	47	1	1	1.86073e-05	15	5.09322e-05	7
GO:BP	inflammatory response to antigenic stimulus	GO:0002437	76	0.0070437	5	0.000156419	18	1.8748e-05	9
GO:BP	regulation of tumor necrosis factor-mediated signaling pathway	GO:0010803	53	0.188192	2	1.90197e-05	16	0.112601	3
GO:BP	fibroblast proliferation	GO:0048144	107	0.713015	1	2.03271e-05	24	0.0217283	6
GO:BP	cellular response to external stimulus	GO:0071496	324	0.307824	5	2.06483e-05	50	0.0154604	12
GO:BP	regulation of protein stability	GO:0031647	324	0.184674	6	2.06483e-05	50	0.341707	7
GO:BP	negative regulation of phosphate metabolic process	GO:0045936	417	0.0357818	10	2.08001e-05	60	0.0376407	13
GO:BP	positive regulation of nucleobase-containing compound metabolic process	GO:0045935	2048	0.55862	20	2.10962e-05	212	0.354159	35
GO:BP	regulation of B cell activation	GO:0050864	202	0.231639	4	0.000131911	34	2.16653e-05	14
GO:BP	actin polymerization or depolymerization	GO:0008154	202	0.122344	5	2.18211e-05	36	0.00144266	11
GO:BP	negative regulation of phosphorus metabolic process	GO:0010563	418	0.036148	10	2.24044e-05	60	0.0382249	13
GO:BP	negative regulation of interleukin-2 production	GO:0032703	27	0.34362	1	0.000206609	10	2.29818e-05	6
GO:BP	negative regulation of response to cytokine stimulus	GO:0060761	78	0.00129762	6	0.00207384	16	2.32364e-05	9
GO:BP	positive regulation of intrinsic apoptotic signaling pathway	GO:2001244	60	0.214788	2	2.3392e-05	17	0.354159	2
GO:BP	positive regulation of cytosolic calcium ion concentration	GO:0007204	204	0.888098	1	0.257922	21	2.41284e-05	14
GO:BP	alpha-beta T cell proliferation	GO:0046633	48	0.168961	2	2.45382e-05	15	5.85428e-05	7
GO:BP	collagen metabolic process	GO:0032963	101	0.164571	3	2.4959e-05	23	0.318657	3
GO:BP	antigen processing and presentation of endogenous peptide antigen via MHC class I via ER pathway, TAP-independent	GO:0002486	3	2.52954e-05	3	0.0784185	2	3.03027e-05	3
GO:BP	chemokine (C-X-C motif) ligand 2 production	GO:0072567	16	0.0450152	2	0.00648252	6	2.58853e-05	5
GO:BP	dendritic cell cytokine production	GO:0002371	16	1	1	0.0327524	5	2.58853e-05	5
GO:BP	regulation of dendritic cell cytokine production	GO:0002730	16	1	1	0.0327524	5	2.58853e-05	5
GO:BP	regulation of chemokine (C-X-C motif) ligand 2 production	GO:2000341	16	0.0450152	2	0.00648252	6	2.58853e-05	5
GO:BP	regulation of B cell proliferation	GO:0030888	67	0.241818	2	2.69201e-05	18	0.000442384	7
GO:BP	regulation of ERK1 and ERK2 cascade	GO:0070372	299	0.0827716	7	0.000116472	45	2.72212e-05	17
GO:BP	cytoplasmic pattern recognition receptor signaling pathway	GO:0002753	60	0.531194	1	0.0120722	12	2.75883e-05	8
GO:BP	antigen processing and presentation of exogenous peptide antigen via MHC class I	GO:0042590	9	2.77773e-05	4	0.112903	3	5.06436e-05	4
GO:BP	regulation of monocyte chemotaxis	GO:0090025	28	0.0163691	3	0.200371	5	2.81344e-05	6
GO:BP	T cell chemotaxis	GO:0010818	28	0.0163691	3	0.549929	3	2.81344e-05	6
GO:BP	regulation of inflammatory response to antigenic stimulus	GO:0002861	43	0.00669861	4	0.000153849	13	2.90968e-05	7
GO:BP	positive regulation of lymphocyte migration	GO:2000403	43	0.0411174	3	0.162244	7	2.90968e-05	7
GO:BP	mitochondrial respiratory chain complex I assembly	GO:0032981	61	1	1	2.97686e-05	17	1	1
GO:BP	NADH dehydrogenase complex assembly	GO:0010257	61	1	1	2.97686e-05	17	1	1
GO:BP	positive regulation of RNA metabolic process	GO:0051254	1842	0.562101	18	2.98931e-05	193	0.278797	33
GO:BP	response to interleukin-15	GO:0070672	8	0.0168227	2	0.00120412	5	2.99868e-05	4
GO:BP	regulation of mast cell degranulation	GO:0043304	32	0.000227598	5	3.06859e-05	12	0.000696645	5
GO:BP	regulation of anatomical structure morphogenesis	GO:0022603	919	0.0572936	16	3.20048e-05	109	0.0632307	22
GO:BP	T-helper 17 type immune response	GO:0072538	44	0.451625	1	0.0315485	9	3.3761e-05	7
GO:BP	calcium ion transmembrane import into cytosol	GO:0097553	182	0.604023	2	0.0194062	25	3.40807e-05	13
GO:BP	positive regulation of toll-like receptor signaling pathway	GO:0034123	29	0.0958193	2	0.00196627	9	3.42111e-05	6
GO:BP	activation of innate immune response	GO:0002218	62	0.0753048	3	0.0153181	12	3.4355e-05	8
GO:BP	positive regulation of protein phosphorylation	GO:0001934	743	0.0487377	14	3.44964e-05	92	0.000926978	25
GO:BP	small GTPase mediated signal transduction	GO:0007264	512	0.618983	5	3.65719e-05	69	0.00161515	19
GO:BP	positive regulation of NF-kappaB transcription factor activity	GO:0051092	156	0.00666143	7	0.00123265	26	3.70906e-05	12
GO:BP	regulation of alpha-beta T cell proliferation	GO:0046640	45	0.158293	2	0.000246228	13	3.84931e-05	7
GO:BP	regulation of erythrocyte differentiation	GO:0045646	45	0.456445	1	0.185423	7	3.84931e-05	7
GO:BP	regulation of cellular catabolic process	GO:0031329	787	0.0408264	15	3.9621e-05	96	0.0159998	22
GO:BP	regulation of apoptotic cell clearance	GO:2000425	10	4.10533e-05	4	0.00396827	5	0.0340072	2
GO:BP	ERK1 and ERK2 cascade	GO:0070371	323	0.104304	7	4.11776e-05	49	6.9093e-05	17
GO:BP	T-helper 17 cell differentiation	GO:0072539	30	0.36372	1	0.216611	5	4.11859e-05	6
GO:BP	regulation of B cell differentiation	GO:0045577	33	0.112317	2	4.38691e-05	12	0.000790658	5
GO:BP	regulation of supramolecular fiber organization	GO:1902903	380	0.0218337	10	4.51721e-05	55	0.0821761	11
GO:BP	regulation of microglial cell activation	GO:1903978	18	0.053387	2	0.0119045	6	4.64466e-05	5
GO:BP	regulation of lymphocyte apoptotic process	GO:0070228	63	0.0199834	4	4.70265e-05	17	0.00202974	6
GO:BP	positive regulation of macromolecule biosynthetic process	GO:0010557	1925	0.793872	16	4.83922e-05	199	0.244429	35
GO:BP	astrocyte development	GO:0014002	40	4.85833e-05	6	0.00538317	10	0.00179655	5
GO:BP	regulation of T-helper 1 type immune response	GO:0002825	31	0.0204926	3	0.000133855	11	5.0052e-05	6
GO:BP	positive regulation of supramolecular fiber organization	GO:1902905	176	0.0363484	6	5.05737e-05	32	0.0532485	7
GO:BP	T cell activation via T cell receptor contact with antigen bound to MHC molecule on antigen presenting cell	GO:0002291	9	0.0204926	2	0.000175612	6	5.06436e-05	4
GO:BP	regulation of ribonuclease activity	GO:0060700	9	0.000989187	3	0.662939	1	5.06436e-05	4
GO:BP	DNA cytosine deamination	GO:0070383	9	1	1	0.0204707	4	5.06436e-05	4
GO:BP	regulation of cytoskeleton organization	GO:0051493	537	0.0975741	10	5.12097e-05	71	0.0137361	17
GO:BP	organophosphate biosynthetic process	GO:0090407	608	0.333073	8	5.3755e-05	78	0.55074	10
GO:BP	positive regulation of peptidyl-tyrosine phosphorylation	GO:0050731	191	0.00477494	8	0.00251997	29	5.52446e-05	13
GO:BP	regulation of dendritic cell differentiation	GO:2001198	11	0.00166744	3	5.55834e-05	7	0.0399291	2
GO:BP	activated T cell proliferation	GO:0050798	48	0.168961	2	0.0504063	9	5.85428e-05	7
GO:BP	positive regulation of T-helper 1 type immune response	GO:0002827	19	0.279362	1	0.0153181	6	6.0882e-05	5
GO:BP	positive regulation of protein-containing complex assembly	GO:0031334	193	0.0458518	6	0.000127281	33	6.12964e-05	13
GO:BP	Fc receptor mediated stimulatory signaling pathway	GO:0002431	34	0.00312319	4	6.15029e-05	12	0.000903095	5
GO:BP	regulation of cysteine-type endopeptidase activity involved in apoptotic process	GO:0043281	203	0.00660796	8	6.16161e-05	35	0.0051403	10
GO:BP	regulation of peptidase activity	GO:0052547	442	0.000354907	15	6.26305e-05	61	0.00546374	16
GO:BP	chemical homeostasis	GO:0048878	1041	0.0144836	20	6.36084e-05	119	0.000634662	32
GO:BP	regulation of T cell migration	GO:2000404	49	0.0493732	3	0.216611	7	6.68122e-05	7
GO:BP	organic cyclic compound biosynthetic process	GO:1901362	4280	0.878688	35	6.7929e-05	396	0.847594	59
GO:BP	actin filament organization	GO:0007015	453	0.247336	7	6.84006e-05	62	0.00673178	16
GO:BP	rRNA processing	GO:0006364	230	1	1	6.87796e-05	38	1	1
GO:BP	superoxide anion generation	GO:0042554	40	0.140606	2	6.93283e-05	13	0.00179655	5
GO:BP	regulation of collagen metabolic process	GO:0010712	40	0.140606	2	6.93283e-05	13	0.2318	2
GO:BP	modulation by symbiont of entry into host	GO:0052372	52	0.0114627	4	6.95721e-05	15	9.59067e-05	7
GO:BP	divalent inorganic cation homeostasis	GO:0072507	358	0.0741981	8	0.000141491	51	6.98909e-05	18
GO:BP	regulation of neutrophil degranulation	GO:0043313	8	1	1	7.00327e-05	6	0.00110931	3
GO:BP	regulation of type 2 immune response	GO:0002828	33	0.382024	1	0.00505115	9	7.10116e-05	6
GO:BP	regulation of lymphocyte migration	GO:2000401	69	0.0905085	3	0.140337	10	7.28111e-05	8
GO:BP	monocyte chemotaxis	GO:0002548	69	0.0259302	4	0.331032	8	7.28111e-05	8
GO:BP	antigen processing and presentation of endogenous peptide antigen via MHC class I via ER pathway	GO:0002484	4	7.79162e-05	3	0.12881	2	0.000106268	3
GO:BP	monocyte chemotactic protein-1 production	GO:0071605	20	0.0627121	2	0.0196425	6	7.81596e-05	5
GO:BP	regulation of monocyte chemotactic protein-1 production	GO:0071637	20	0.0627121	2	0.0196425	6	7.81596e-05	5
GO:BP	negative regulation of leukocyte chemotaxis	GO:0002689	20	0.0627121	2	0.391684	3	7.81596e-05	5
GO:BP	toll-like receptor 9 signaling pathway	GO:0034162	20	0.288386	1	0.0196425	6	7.81596e-05	5
GO:BP	response to oxygen levels	GO:0070482	331	0.19214	6	7.83962e-05	49	0.502858	6
GO:BP	negative regulation of transferase activity	GO:0051348	267	0.212076	5	7.89746e-05	42	0.0603417	9
GO:BP	ribose phosphate metabolic process	GO:0019693	475	0.177168	8	7.96363e-05	64	0.964594	4
GO:BP	cellular divalent inorganic cation homeostasis	GO:0072503	327	0.0540003	8	0.000117411	48	7.96943e-05	17
GO:BP	interleukin-23 production	GO:0032627	10	1	1	0.00396827	5	7.99681e-05	4
GO:BP	regulation of interleukin-23 production	GO:0032667	10	1	1	0.00396827	5	7.99681e-05	4
GO:BP	response to fungus	GO:0009620	70	0.0909643	3	0.00196497	15	7.99873e-05	8
GO:BP	cytoplasmic pattern recognition receptor signaling pathway in response to virus	GO:0039528	34	0.38907	1	0.291879	5	8.33274e-05	6
GO:BP	negative regulation of fibroblast proliferation	GO:0048147	35	0.395347	1	8.4399e-05	12	0.0488861	3
GO:BP	regulation of collagen biosynthetic process	GO:0032965	35	0.123264	2	8.4399e-05	12	0.199392	2
GO:BP	purine ribonucleotide metabolic process	GO:0009150	447	0.239771	7	8.7236e-05	61	0.947927	4
GO:BP	superoxide metabolic process	GO:0006801	66	0.237525	2	8.86169e-05	17	0.0135412	5
GO:BP	reactive oxygen species metabolic process	GO:0072593	224	0.0718741	6	8.94203e-05	37	0.0613132	8
GO:BP	negative regulation of DNA-binding transcription factor activity	GO:0043433	173	0.342453	3	9.21528e-05	31	0.0186678	8
GO:BP	intrinsic apoptotic signaling pathway in response to DNA damage by p53 class mediator	GO:0042771	47	0.165715	2	9.26105e-05	14	0.0905201	3
GO:BP	regulation of neutrophil migration	GO:1902622	47	0.0453074	3	9.26105e-05	14	0.000469613	6
GO:BP	integrin-mediated signaling pathway	GO:0007229	118	0.4172	2	0.000108903	24	9.27597e-05	10
GO:BP	response to muramyl dipeptide	GO:0032495	20	1	1	9.3581e-05	9	0.0961491	2
GO:BP	cellular ion homeostasis	GO:0006873	516	0.0237831	12	0.000153849	67	9.43223e-05	22
GO:BP	protein ADP-ribosylation	GO:0006471	35	0.000324013	5	0.308841	5	9.79138e-05	6
GO:BP	transmembrane receptor protein tyrosine kinase signaling pathway	GO:0007169	619	0.0607459	12	9.86216e-05	78	0.115388	15
GO:BP	hemostasis	GO:0007599	234	0.0832119	6	9.99638e-05	38	0.0126187	10
GO:BP	regulation of RNA metabolic process	GO:0051252	3775	0.711561	34	0.000101761	353	0.402605	61
GO:BP	positive regulation of DNA-binding transcription factor activity	GO:0051091	267	0.0248096	8	0.0013655	38	0.00010496	15
GO:BP	complement-mediated synapse pruning	GO:0150062	4	0.00519348	2	0.000392041	4	0.000106268	3
GO:BP	positive regulation of microglial cell mediated cytotoxicity	GO:1904151	4	0.109466	1	0.0121114	3	0.000106268	3
GO:BP	metal ion homeostasis	GO:0055065	520	0.145206	9	0.00011066	68	0.000294993	21
GO:BP	regulation of macromolecule biosynthetic process	GO:0010556	3951	0.916325	31	0.000115689	367	0.632102	59
GO:BP	neutrophil degranulation	GO:0043312	12	1	1	0.000116244	7	0.000170099	4
GO:BP	mitochondrion organization	GO:0007005	531	0.490219	6	0.000116833	69	0.404417	10
GO:BP	regulation of epithelial cell migration	GO:0010632	227	0.281649	4	0.000118153	37	0.38506	5
GO:BP	regulation of endothelial cell migration	GO:0010594	167	0.165715	4	0.000118588	30	0.371051	4
GO:BP	MDA-5 signaling pathway	GO:0039530	11	1	1	0.397418	2	0.000119881	4
GO:BP	regulation of dendritic cell antigen processing and presentation	GO:0002604	11	0.00166744	3	0.000708332	6	0.000119881	4
GO:BP	negative regulation of cellular catabolic process	GO:0031330	245	0.177408	5	0.000120895	39	0.0416009	9
GO:BP	positive regulation of viral life cycle	GO:1903902	22	0.0697427	2	0.000213843	9	0.00012352	5
GO:BP	regulation of nuclease activity	GO:0032069	22	0.00951219	3	0.0996556	5	0.00012352	5
GO:BP	thymic T cell selection	GO:0045061	22	1	1	0.000213843	9	0.00012352	5
GO:BP	RNA biosynthetic process	GO:0032774	3615	0.74576	32	0.000125951	339	0.532041	56
GO:BP	purine ribonucleotide biosynthetic process	GO:0009152	219	0.451625	3	0.000127281	36	0.900712	2
GO:BP	regulation of cysteine-type endopeptidase activity	GO:2000116	228	0.011492	8	0.000129464	37	0.00355139	11
GO:BP	blood coagulation	GO:0007596	228	0.076451	6	0.000129464	37	0.0106648	10
GO:BP	positive regulation of reactive oxygen species metabolic process	GO:2000379	68	0.569093	1	0.000130437	17	0.17736	3
GO:BP	regulation of intrinsic apoptotic signaling pathway	GO:2001242	168	0.0774997	5	0.000131946	30	0.215834	5
GO:BP	neutrophil mediated immunity	GO:0002446	37	0.40777	1	0.000710878	11	0.000133471	6
GO:BP	negative regulation of adaptive immune response based on somatic recombination of immune receptors built from immunoglobulin superfamily domains	GO:0002823	55	0.195286	2	0.00183698	13	0.000136168	7
GO:BP	actin cytoskeleton reorganization	GO:0031532	112	0.0774997	4	0.000136813	23	0.000339217	9
GO:BP	DNA-templated transcription	GO:0006351	3595	0.837401	30	0.000137183	337	0.516216	56
GO:BP	regulation of body fluid levels	GO:0050878	396	0.177168	7	0.000138693	55	0.0264169	13
GO:BP	mitochondrial respiratory chain complex assembly	GO:0033108	97	0.680391	1	0.000139304	21	0.841699	1
GO:BP	response to organonitrogen compound	GO:0010243	1028	0.104113	16	0.000139693	116	0.255864	20
GO:BP	nucleic acid-templated transcription	GO:0097659	3596	0.83746	30	0.000139693	337	0.516931	56
GO:BP	regulation of calcium ion transmembrane transport	GO:1903169	180	0.357189	3	0.250848	19	0.000141684	12
GO:BP	inorganic ion homeostasis	GO:0098771	616	0.058796	12	0.000143121	77	0.000160007	24
GO:BP	response to lipoprotein particle	GO:0055094	29	0.000148279	5	0.00196627	9	0.000443076	5
GO:BP	response to nitrogen compound	GO:1901698	1117	0.153374	16	0.000149455	124	0.16451	23
GO:BP	mature B cell differentiation	GO:0002335	37	0.0302599	3	0.000150257	12	0.0556332	3
GO:BP	small molecule metabolic process	GO:0044281	1837	0.00263074	33	0.000152409	188	0.273502	33
GO:BP	ribonucleotide metabolic process	GO:0009259	466	0.264431	7	0.000152409	62	0.959703	4
GO:BP	purine-containing compound metabolic process	GO:0072521	506	0.211476	8	0.000153849	66	0.843325	6
GO:BP	ribose phosphate biosynthetic process	GO:0046390	239	0.304687	4	0.000154422	38	0.927335	2
GO:BP	immune response to tumor cell	GO:0002418	23	0.0721383	2	0.0361764	6	0.000154577	5
GO:BP	cell junction disassembly	GO:0150146	23	0.00088375	4	0.00940729	7	0.000154577	5
GO:BP	regulation of T cell cytokine production	GO:0002724	38	0.133167	2	0.0129907	9	0.000154923	6
GO:BP	T cell cytokine production	GO:0002369	38	0.133167	2	0.0129907	9	0.000154923	6
GO:BP	positive regulation of peptidase activity	GO:0010952	187	0.00422345	8	0.000162771	32	0.00291912	10
GO:BP	cellular response to tumor necrosis factor	GO:0071356	222	0.0307543	7	0.000165818	36	0.00912931	10
GO:BP	regulation of RNA biosynthetic process	GO:2001141	3484	0.79115	30	0.000169141	327	0.426619	56
GO:BP	nucleotide biosynthetic process	GO:0009165	304	0.273015	5	0.000169141	45	0.593369	5
GO:BP	cytidine catabolic process	GO:0006216	12	1	1	0.0098121	5	0.000170099	4
GO:BP	cytokine production involved in inflammatory response	GO:0002534	57	0.0671987	3	0.022172	11	0.000170099	7
GO:BP	cellular metal ion homeostasis	GO:0006875	422	0.0697427	9	0.000208586	57	0.000170099	19
GO:BP	regulation of cytokine production involved in inflammatory response	GO:1900015	57	0.0671987	3	0.022172	11	0.000170099	7
GO:BP	regulation of dendritic cell chemotaxis	GO:2000508	12	0.0318847	2	0.0531459	4	0.000170099	4
GO:BP	cytidine deamination	GO:0009972	12	1	1	0.0098121	5	0.000170099	4
GO:BP	regulation of toll-like receptor 2 signaling pathway	GO:0034135	12	0.211476	1	0.00121695	6	0.000170099	4
GO:BP	cytidine to uridine editing	GO:0016554	12	1	1	0.0098121	5	0.000170099	4
GO:BP	cellular cation homeostasis	GO:0030003	499	0.0414648	11	0.000313562	64	0.000170099	21
GO:BP	cytidine metabolic process	GO:0046087	12	1	1	0.0098121	5	0.000170099	4
GO:BP	defense response to tumor cell	GO:0002357	12	0.211476	1	0.00121695	6	0.000170099	4
GO:BP	protein mono-ADP-ribosylation	GO:0140289	12	0.00212101	3	0.0531459	4	0.000170099	4
GO:BP	microglial cell activation involved in immune response	GO:0002282	5	0.00017206	3	0.0249079	3	0.000241253	3
GO:BP	protein-lipid complex remodeling	GO:0034368	30	0.000172905	5	0.0107445	8	0.161633	2
GO:BP	plasma lipoprotein particle remodeling	GO:0034369	30	0.000172905	5	0.0107445	8	0.161633	2
GO:BP	regulation of exocytosis	GO:0017157	215	0.0671987	6	0.00379358	31	0.000174082	13
GO:BP	cation transport	GO:0006812	1199	0.660262	11	0.00017925	131	0.00997807	31
GO:BP	ribonucleotide biosynthetic process	GO:0009260	232	0.480796	3	0.000183097	37	0.917714	2
GO:BP	pyrimidine nucleoside metabolic process	GO:0006213	24	0.321052	1	0.0429876	6	0.000186205	5
GO:BP	homeostasis of number of cells	GO:0048872	296	0.824183	2	0.000186585	44	0.000312583	15
GO:BP	positive regulation of apoptotic process involved in development	GO:1904747	6	0.140606	1	0.000187365	5	0.181917	1
GO:BP	positive regulation of apoptotic process involved in morphogenesis	GO:1902339	6	0.140606	1	0.000187365	5	0.181917	1
GO:BP	ribosomal small subunit assembly	GO:0000028	17	1	1	0.000188022	8	1	1
GO:BP	cation homeostasis	GO:0055080	601	0.0905085	11	0.00018855	75	0.000292709	23
GO:BP	positive regulation of cellular component biogenesis	GO:0044089	500	0.128112	9	0.000192897	65	0.0155652	16
GO:BP	coagulation	GO:0050817	233	0.0822685	6	0.000199381	37	0.0122486	10
GO:BP	purine-containing compound biosynthetic process	GO:0072522	251	0.522098	3	0.000199381	39	0.939341	2
GO:BP	epithelial cell proliferation	GO:0050673	441	0.504214	5	0.000200244	59	0.343417	9
GO:BP	regulation of regulated secretory pathway	GO:1903305	147	0.0186989	6	0.000200244	27	0.000516552	10
GO:BP	ion homeostasis	GO:0050801	626	0.0648504	12	0.000233792	77	0.000200392	24
GO:BP	positive regulation of interleukin-10 production	GO:0032733	40	0.000579791	5	0.00538317	10	0.000201498	6
GO:BP	regulation of biological process involved in symbiotic interaction	GO:0043903	59	0.0166156	4	0.00030232	15	0.000206551	7
GO:BP	CD8-positive, alpha-beta T cell activation	GO:0036037	27	0.34362	1	0.000206609	10	0.00351302	4
GO:BP	nucleoside phosphate biosynthetic process	GO:1901293	307	0.279362	5	0.000210629	45	0.601585	5
GO:BP	negative regulation of ubiquitin protein ligase activity	GO:1904667	13	1	1	0.000213451	7	1	1
GO:BP	response to hypoxia	GO:0001666	289	0.141878	6	0.000220513	43	0.398217	6
GO:BP	regulation of small GTPase mediated signal transduction	GO:0051056	308	0.642854	3	0.000226257	45	0.00416767	13
GO:BP	cellular chemical homeostasis	GO:0055082	673	0.0134977	15	0.000301528	81	0.000226735	25
GO:BP	cellular response to lipoprotein particle stimulus	GO:0071402	32	0.000227598	5	0.00402014	9	0.000696645	5
GO:BP	protein-containing complex remodeling	GO:0034367	32	0.000227598	5	0.0154545	8	0.178778	2
GO:BP	regulation of DNA-templated transcription	GO:0006355	3474	0.874641	28	0.000227772	325	0.419721	56
GO:BP	cellular homeostasis	GO:0019725	772	0.036148	15	0.000229629	91	0.00154044	25
GO:BP	negative regulation of adaptive immune response	GO:0002820	60	0.214788	2	0.00408523	13	0.00023012	7
GO:BP	regulation of lipid localization	GO:1905952	165	0.0288922	6	0.000231316	29	0.0431041	7
GO:BP	regulation of nucleic acid-templated transcription	GO:1903506	3475	0.874641	28	0.000231844	325	0.420214	56
GO:BP	regulation of endopeptidase activity	GO:0052548	414	0.00562045	12	0.000231844	56	0.00728416	15
GO:BP	regulation of protein modification by small protein conjugation or removal	GO:1903320	253	0.525889	3	0.000233033	39	0.0998772	8
GO:BP	antigen processing and presentation of endogenous peptide antigen via MHC class I	GO:0019885	13	0.00261799	3	0.0683614	4	0.000236459	4
GO:BP	positive regulation of defense response to bacterium	GO:1900426	13	0.036148	2	0.0137295	5	0.000236459	4
GO:BP	DNA deamination	GO:0045006	13	1	1	0.0683614	4	0.000236459	4
GO:BP	negative regulation of cytokine production involved in immune response	GO:0002719	33	1	1	0.000240741	11	0.000790658	5
GO:BP	negative regulation of antigen receptor-mediated signaling pathway	GO:0050858	33	0.382024	1	0.000240741	11	0.000790658	5
GO:BP	cellular response to interleukin-4	GO:0071353	33	0.00288675	4	0.000240741	11	0.00688205	4
GO:BP	B cell homeostasis	GO:0001782	33	1	1	0.000240741	11	0.00688205	4
GO:BP	catabolic process	GO:0009056	2587	0.00024106	46	0.000294785	250	0.00507567	58
GO:BP	microglial cell mediated cytotoxicity	GO:0090634	5	0.125945	1	0.0249079	3	0.000241253	3
GO:BP	regulation of myeloid dendritic cell activation	GO:0030885	5	1	1	0.0249079	3	0.000241253	3
GO:BP	regulation of microglial cell mediated cytotoxicity	GO:1904149	5	0.125945	1	0.0249079	3	0.000241253	3
GO:BP	regulation of T cell activation via T cell receptor contact with antigen bound to MHC molecule on antigen presenting cell	GO:2001188	5	0.00783247	2	0.0249079	3	0.000241253	3
GO:BP	aging	GO:0007568	174	0.177584	4	0.000242286	30	0.117157	6
GO:BP	cellular calcium ion homeostasis	GO:0006874	290	0.403717	4	0.00325587	39	0.000251155	15
GO:BP	regulation of metal ion transport	GO:0010959	398	0.433317	5	0.0127052	47	0.000251162	18
GO:BP	negative regulation of chemotaxis	GO:0050922	61	0.220009	2	0.247581	8	0.000252156	7
GO:BP	nucleoside phosphate metabolic process	GO:0006753	607	0.0922394	11	0.000253535	75	0.659343	9
GO:BP	purine nucleotide metabolic process	GO:0006163	475	0.177168	8	0.000254069	62	0.900331	5
GO:BP	carbohydrate derivative metabolic process	GO:1901135	1099	0.0237831	20	0.000255405	121	0.593369	17
GO:BP	response to inorganic substance	GO:0010035	556	0.382783	7	0.000256428	70	0.341094	11
GO:BP	nucleotide metabolic process	GO:0009117	597	0.0898817	11	0.000256428	74	0.642379	9
GO:BP	acute inflammatory response	GO:0002526	117	0.00159941	7	0.000259173	23	0.00899444	7
GO:BP	positive regulation of cysteine-type endopeptidase activity involved in apoptotic process	GO:0043280	125	0.0369411	5	0.00026061	24	0.00322813	8
GO:BP	regulation of cellular response to stress	GO:0080135	712	0.245356	10	0.000263469	85	0.106661	17
GO:BP	endocytosis	GO:0006897	654	0.000264673	19	0.000328396	79	0.00208816	22
GO:BP	negative regulation of T cell receptor signaling pathway	GO:0050860	26	1	1	0.00421474	8	0.000271365	5
GO:BP	positive regulation of T cell cytokine production	GO:0002726	26	0.336429	1	0.0181074	7	0.000271365	5
GO:BP	regulation of release of sequestered calcium ion into cytosol	GO:0051279	84	0.304565	2	0.10824	12	0.000273081	8
GO:BP	negative regulation of interleukin-1 beta production	GO:0032691	28	0.349628	1	0.00028422	10	0.150481	2
GO:BP	negative regulation of inflammatory response to antigenic stimulus	GO:0002862	28	0.0163691	3	0.00028422	10	0.00037935	5
GO:BP	T cell differentiation in thymus	GO:0033077	87	0.315179	2	0.000284554	19	0.0018951	7
GO:BP	regulation of reactive oxygen species metabolic process	GO:2000377	142	0.125945	4	0.000285369	26	0.286884	4
GO:BP	response to decreased oxygen levels	GO:0036293	302	0.156943	6	0.000286934	44	0.431401	6
GO:BP	negative regulation of biosynthetic process	GO:0009890	1619	0.303349	19	0.000289586	167	0.65067	24
GO:BP	platelet activation	GO:0030168	134	0.468571	2	0.00029124	25	0.0170108	7
GO:BP	regulation of calcium ion transport	GO:0051924	260	0.541583	3	0.0296617	32	0.000292709	14
GO:BP	chylomicron remnant clearance	GO:0034382	6	0.000295135	3	0.0408438	3	0.0137561	2
GO:BP	triglyceride-rich lipoprotein particle clearance	GO:0071830	6	0.000295135	3	0.0408438	3	0.0137561	2
GO:BP	very-low-density lipoprotein particle clearance	GO:0034447	6	0.000295135	3	0.0408438	3	0.0137561	2
GO:BP	regulation of protein ubiquitination	GO:0031396	211	0.672914	2	0.000297223	34	0.106798	7
GO:BP	protein polymerization	GO:0051258	284	0.139051	6	0.000301528	42	0.038736	10
GO:BP	regulation of actin filament organization	GO:0110053	275	0.226222	5	0.000306958	41	0.0322774	10
GO:BP	glial cell development	GO:0021782	119	0.000308955	8	0.143336	15	0.00239205	8
GO:BP	regulation of nucleobase-containing compound metabolic process	GO:0019219	4088	0.763372	36	0.00031466	374	0.489015	64
GO:BP	pyrimidine ribonucleoside metabolic process	GO:0046131	14	1	1	0.0191761	5	0.000315925	4
GO:BP	pyrimidine ribonucleoside catabolic process	GO:0046133	14	1	1	0.0191761	5	0.000315925	4
GO:BP	positive regulation of phagocytosis, engulfment	GO:0060100	14	0.231639	1	0.0030608	6	0.000315925	4
GO:BP	negative regulation of leukocyte degranulation	GO:0043301	14	0.0402885	2	0.0030608	6	0.000315925	4
GO:BP	positive regulation of membrane invagination	GO:1905155	14	0.231639	1	0.0030608	6	0.000315925	4
GO:BP	positive regulation of macrophage activation	GO:0043032	27	0.0905085	2	0.0219002	7	0.000321324	5
GO:BP	regulation of lymphocyte chemotaxis	GO:1901623	27	0.34362	1	0.524612	3	0.000321324	5
GO:BP	negative regulation of phosphorylation	GO:0042326	361	0.0400987	9	0.00032261	50	0.114671	10
GO:BP	regulation of activated T cell proliferation	GO:0046006	44	0.153422	2	0.174868	7	0.000334444	6
GO:BP	lymphocyte chemotaxis	GO:0048247	64	0.0207075	4	0.692572	5	0.000334907	7
GO:BP	regulation of cation transmembrane transport	GO:1904062	371	0.153374	7	0.10857	39	0.000339967	17
GO:BP	positive regulation of endopeptidase activity	GO:0010950	169	0.0318028	6	0.000345205	29	0.00527108	9
GO:BP	negative regulation of peptidyl-tyrosine phosphorylation	GO:0050732	53	0.49965	1	0.000347027	14	0.653521	1
GO:BP	negative regulation of protein modification by small protein conjugation or removal	GO:1903321	96	0.347297	2	0.000352115	20	0.136599	4
GO:BP	protein stabilization	GO:0050821	213	0.252875	4	0.000354759	34	0.341802	5
GO:BP	B cell proliferation	GO:0042100	104	0.371392	2	0.000366868	21	0.00498518	7
GO:BP	response to peptidoglycan	GO:0032494	14	0.231639	1	0.000366868	7	0.00543675	3
GO:BP	T cell apoptotic process	GO:0070231	60	0.0702112	3	0.000367035	15	0.0437026	4
GO:BP	regulation of humoral immune response	GO:0002920	45	0.0444048	3	0.0350806	9	0.000376432	6
GO:BP	regulation of protein-containing complex assembly	GO:0043254	412	0.0138651	11	0.00119954	53	0.000376432	18
GO:BP	response to reactive oxygen species	GO:0000302	196	0.395205	3	0.000379021	32	0.469201	4
GO:BP	RIG-I signaling pathway	GO:0039529	28	0.349628	1	0.344095	4	0.00037935	5
GO:BP	calcium ion transmembrane transport	GO:0070588	338	0.499175	4	0.200371	34	0.000381648	16
GO:BP	regulation of syncytium formation by plasma membrane fusion	GO:0060142	29	0.00191652	4	0.00038721	10	0.000443076	5
GO:BP	C-X-C chemokine receptor CXCR4 signaling pathway	GO:0038159	4	0.109466	1	0.000392041	4	0.00645908	2
GO:BP	respiratory burst after phagocytosis	GO:0045728	4	0.00519348	2	0.000392041	4	0.00645908	2
GO:BP	response to oxidative stress	GO:0006979	423	0.328194	6	0.000396588	56	0.568319	7
GO:BP	G protein-coupled purinergic nucleotide receptor signaling pathway	GO:0035589	15	1	1	0.102032	4	0.000414118	4
GO:BP	purine nucleotide biosynthetic process	GO:0006164	242	0.502901	3	0.00041861	37	0.930462	2
GO:BP	positive regulation of interleukin-2 production	GO:0032743	35	1	1	0.000419059	11	0.0488861	3
GO:BP	cellular response to environmental stimulus	GO:0104004	336	0.328194	5	0.000421029	47	0.0082342	13
GO:BP	cellular response to abiotic stimulus	GO:0071214	336	0.328194	5	0.000421029	47	0.0082342	13
GO:BP	cellular response to mechanical stimulus	GO:0071260	75	0.600889	1	0.000432249	17	0.000839506	7
GO:BP	positive regulation of syncytium formation by plasma membrane fusion	GO:0060143	24	0.0114191	3	0.000441119	9	0.00232441	4
GO:BP	positive regulation of kinase activity	GO:0033674	495	0.0702238	10	0.000441119	63	0.00278868	18
GO:BP	antimicrobial humoral response	GO:0019730	126	0.000442005	8	0.195899	15	0.000777891	9
GO:BP	type IIa hypersensitivity	GO:0001794	6	0.0104176	2	0.00384667	4	0.000443076	3
GO:BP	positive regulation of cell-cell adhesion mediated by integrin	GO:0033634	6	1	1	0.0408438	3	0.000443076	3
GO:BP	detection of virus	GO:0009597	6	1	1	1	1	0.000443076	3
GO:BP	regulation of response to macrophage colony-stimulating factor	GO:1903969	6	0.0104176	2	0.0408438	3	0.000443076	3
GO:BP	type II hypersensitivity	GO:0002445	6	0.0104176	2	0.00384667	4	0.000443076	3
GO:BP	regulation of transposition	GO:0010528	29	0.0958193	2	0.00876448	8	0.000443076	5
GO:BP	negative regulation of interferon-alpha production	GO:0032687	6	1	1	0.216611	2	0.000443076	3
GO:BP	regulation of cellular response to macrophage colony-stimulating factor stimulus	GO:1903972	6	0.0104176	2	0.0408438	3	0.000443076	3
GO:BP	ISG15-protein conjugation	GO:0032020	6	0.140606	1	0.0408438	3	0.000443076	3
GO:BP	negative regulation of transposition	GO:0010529	29	0.0958193	2	0.00876448	8	0.000443076	5
GO:BP	receptor-mediated endocytosis	GO:0006898	250	0.000443216	11	0.0180205	32	0.0184909	10
GO:BP	engulfment of apoptotic cell	GO:0043652	19	0.0577436	2	0.000449556	8	0.0884625	2
GO:BP	receptor signaling pathway via STAT	GO:0097696	172	0.177168	4	0.000466478	29	0.00160013	10
GO:BP	carbohydrate derivative catabolic process	GO:1901136	172	0.00270799	8	0.000466478	29	0.00160013	10
GO:BP	negative regulation of T cell differentiation	GO:0045581	48	0.473643	1	0.000482738	13	0.0951275	3
GO:BP	regulation of catabolic process	GO:0009894	996	0.0898817	16	0.00049453	110	0.0482478	24
GO:BP	negative regulation of gene expression	GO:0010629	1562	0.0772311	23	0.391684	128	0.000513683	43
GO:BP	innate immune response-activating signal transduction	GO:0002758	30	0.101015	2	0.0360877	7	0.000520114	5
GO:BP	negative regulation of single stranded viral RNA replication via double stranded DNA intermediate	GO:0045869	16	1	1	0.0327524	5	0.000526502	4
GO:BP	regulation of phagocytosis, engulfment	GO:0060099	16	0.251659	1	0.0009671	7	0.000526502	4
GO:BP	pyrimidine nucleoside catabolic process	GO:0046135	16	1	1	0.0327524	5	0.000526502	4
GO:BP	regulation of membrane invagination	GO:1905153	16	0.251659	1	0.0009671	7	0.000526502	4
GO:BP	calcium ion homeostasis	GO:0055074	313	0.451625	4	0.00697887	40	0.000545265	15
GO:BP	response to interleukin-4	GO:0070670	36	0.0037451	4	0.000549929	11	0.0092853	4
GO:BP	ion transport	GO:0006811	1572	0.509723	16	0.000554361	161	0.016936	37
GO:BP	transition metal ion homeostasis	GO:0055076	140	0.047802	5	0.000582313	25	0.0207853	7
GO:BP	negative regulation of catabolic process	GO:0009895	331	0.109853	7	0.000582345	46	0.0406712	11
GO:BP	regulation of cell adhesion mediated by integrin	GO:0033628	49	0.0493732	3	0.000603874	13	0.000586893	6
GO:BP	negative regulation of type I interferon production	GO:0032480	31	0.369742	1	0.231946	5	0.000604564	5
GO:BP	cellular localization	GO:0051641	3580	0.292802	39	0.00426548	321	0.000610536	80
GO:BP	natural killer cell proliferation	GO:0001787	15	1	1	0.000611758	7	0.00645908	3
GO:BP	T-helper 2 cell differentiation	GO:0045064	15	0.241818	1	0.000611758	7	0.327716	1
GO:BP	immunological synapse formation	GO:0001771	15	1	1	0.000611758	7	0.0632307	2
GO:BP	receptor signaling pathway via JAK-STAT	GO:0007259	166	0.165715	4	0.000611758	28	0.00127371	10
GO:BP	CD8-positive, alpha-beta T cell differentiation	GO:0043374	15	1	1	0.000611758	7	0.0632307	2
GO:BP	second-messenger-mediated signaling	GO:0019932	317	0.845571	2	0.00280231	42	0.000624494	15
GO:BP	negative regulation of receptor signaling pathway via STAT	GO:1904893	25	0.328194	1	0.000624892	9	0.444763	1
GO:BP	regulation of secretion	GO:0051046	615	0.0322981	13	0.000624892	74	0.00098926	22
GO:BP	negative regulation of transport	GO:0051051	431	0.0182365	11	0.000641453	56	0.0102122	15
GO:BP	leukocyte migration involved in inflammatory response	GO:0002523	21	0.000649984	4	0.00543965	7	0.00143665	4
GO:BP	negative regulation of cellular biosynthetic process	GO:0031327	1589	0.621678	15	0.000652338	162	0.690415	23
GO:BP	positive regulation of nitric-oxide synthase biosynthetic process	GO:0051770	17	0.261663	1	0.14163	4	0.000670606	4
GO:BP	regulation of T cell chemotaxis	GO:0010819	17	0.261663	1	0.830622	1	0.000670606	4
GO:BP	calcium ion transport	GO:0006816	434	0.494516	5	0.0098121	51	0.000685592	18
GO:BP	positive regulation of apoptotic cell clearance	GO:2000427	8	0.000700368	3	0.0130218	4	0.0227856	2
GO:BP	positive regulation of lipid localization	GO:1905954	109	0.0721486	4	0.000712967	21	0.175899	4
GO:BP	negative regulation of toll-like receptor 2 signaling pathway	GO:0034136	7	0.153422	1	0.00773545	4	0.000734029	3
GO:BP	positive regulation of interleukin-23 production	GO:0032747	7	1	1	0.0617796	3	0.000734029	3
GO:BP	granzyme-mediated programmed cell death signaling pathway	GO:0140507	7	0.153422	1	0.00773545	4	0.000734029	3
GO:BP	positive regulation of dendritic cell antigen processing and presentation	GO:0002606	7	0.153422	1	0.00773545	4	0.000734029	3
GO:BP	negative regulation of cell migration	GO:0030336	287	0.0706912	7	0.00076519	41	0.0171757	11
GO:BP	erythrocyte differentiation	GO:0030218	126	0.765972	1	0.0205888	19	0.000777891	9
GO:BP	cellular extravasation	GO:0045123	74	0.596042	1	0.0515475	12	0.000781416	7
GO:BP	phagocytosis, engulfment	GO:0006911	126	0.0983631	4	0.000785436	23	0.00339913	8
GO:BP	positive regulation of cytoskeleton organization	GO:0051495	195	0.219726	4	0.000787911	31	0.0121812	9
GO:BP	multi-organism reproductive process	GO:0044703	204	0.888098	1	0.000789009	32	0.0420953	8
GO:BP	triglyceride metabolic process	GO:0006641	102	0.000789322	7	0.0269784	16	0.0578228	5
GO:BP	regulation of plasma lipoprotein particle levels	GO:0097006	70	0.000789853	6	0.0356602	12	0.182815	3
GO:BP	interleukin-4 production	GO:0032633	33	0.112317	2	0.00119183	10	0.000790658	5
GO:BP	regulation of interleukin-4 production	GO:0032673	33	0.112317	2	0.00119183	10	0.000790658	5
GO:BP	transposition	GO:0032196	33	0.112317	2	0.0186947	8	0.000790658	5
GO:BP	cell-substrate adhesion	GO:0031589	365	0.0807001	8	0.000797077	49	0.0669181	11
GO:BP	cellular response to nitrogen compound	GO:1901699	694	0.228547	10	0.000798037	81	0.053922	18
GO:BP	positive regulation of cysteine-type endopeptidase activity	GO:2001056	143	0.0510754	5	0.000807703	25	0.00687282	8
GO:BP	positive regulation of type 2 immune response	GO:0002830	18	0.269591	1	0.0505112	5	0.000824726	4
GO:BP	negative regulation of MAPK cascade	GO:0043409	169	0.17012	4	0.000824977	28	0.219114	5
GO:BP	multi-multicellular organism process	GO:0044706	214	0.898078	1	0.000857587	33	0.0495363	8
GO:BP	plasma lipoprotein particle organization	GO:0071827	44	0.000864717	5	0.0315485	9	0.255864	2
GO:BP	positive regulation of interleukin-4 production	GO:0032753	26	0.0861997	2	0.000867377	9	0.00309637	4
GO:BP	positive regulation of leukocyte degranulation	GO:0043302	26	0.0861997	2	0.000867377	9	0.0255587	3
GO:BP	regulation of actin polymerization or depolymerization	GO:0008064	161	0.0697427	5	0.000881999	27	0.0131522	8
GO:BP	glycosyl compound catabolic process	GO:1901658	34	0.38907	1	0.00150727	10	0.000903095	5
GO:BP	regulation of neuroinflammatory response	GO:0150077	34	0.0253323	3	0.00150727	10	0.000903095	5
GO:BP	regulation of secretion by cell	GO:1903530	560	0.0691359	11	0.000908234	68	0.0043048	19
GO:BP	regulation of lipid storage	GO:0010883	51	0.179206	2	0.000908318	13	0.301671	2
GO:BP	positive regulation of protein kinase activity	GO:0045860	417	0.125748	8	0.000911424	54	0.0176409	14
GO:BP	ruffle organization	GO:0031529	58	0.522782	1	0.00092894	14	0.0082342	5
GO:BP	regulation of interferon-gamma-mediated signaling pathway	GO:0060334	16	0.0450152	2	0.0009671	7	0.00766827	3
GO:BP	regulation of actin filament length	GO:0030832	162	0.0697427	5	0.0009671	27	0.0136088	8
GO:BP	CD40 signaling pathway	GO:0023035	16	0.251659	1	0.0009671	7	0.0701254	2
GO:BP	regulation of response to interferon-gamma	GO:0060330	16	0.0450152	2	0.0009671	7	0.00766827	3
GO:BP	positive regulation of T cell receptor signaling pathway	GO:0050862	16	1	1	0.0009671	7	0.341707	1
GO:BP	platelet formation	GO:0030220	21	1	1	0.000971178	8	1	1
GO:BP	regulation of superoxide anion generation	GO:0032928	21	0.295688	1	0.000971178	8	0.0152585	3
GO:BP	T-helper 1 cell differentiation	GO:0045063	21	0.0671987	2	0.000971178	8	0.104512	2
GO:BP	regulation of B cell receptor signaling pathway	GO:0050855	21	0.295688	1	0.000971178	8	0.00143665	4
GO:BP	negative regulation of locomotion	GO:0040013	339	0.12045	7	0.000974586	46	0.0210067	12
GO:BP	extrinsic apoptotic signaling pathway	GO:0097191	225	0.153374	5	0.000980955	34	0.000985866	12
GO:BP	regulation of ion transport	GO:0043269	702	0.451625	8	0.0125151	75	0.00098926	24
GO:BP	response to vitamin	GO:0033273	88	0.134398	3	0.000995247	18	0.509442	2
GO:BP	regulation of single stranded viral RNA replication via double stranded DNA intermediate	GO:0045091	19	1	1	0.061689	5	0.00100984	4
GO:BP	regulation of defense response to bacterium	GO:1900424	19	0.00670107	3	0.0153181	6	0.00100984	4
GO:BP	negative regulation of alpha-beta T cell activation	GO:0046636	45	0.158293	2	0.00102736	12	0.263194	2
GO:BP	negative regulation of production of molecular mediator of immune response	GO:0002701	45	0.456445	1	0.00102736	12	0.00297532	5
GO:BP	positive regulation of B cell proliferation	GO:0030890	45	1	1	0.00102736	12	0.0821761	3
GO:BP	lipid localization	GO:0010876	460	0.0270049	11	0.00104057	58	0.112271	12
GO:BP	peptidyl-amino acid modification	GO:0018193	1286	0.148212	18	0.00105789	134	0.117261	27
GO:BP	zymogen activation	GO:0031638	66	0.237525	2	0.00107174	15	0.166539	3
GO:BP	cellular response to chemical stress	GO:0062197	331	0.321052	5	0.00109331	45	0.356004	7
GO:BP	cellular response to organonitrogen compound	GO:0071417	638	0.177168	10	0.00110872	75	0.1366	15
GO:BP	positive regulation of microglial cell activation	GO:1903980	8	0.165715	1	0.299019	2	0.00110931	3
GO:BP	organic substance catabolic process	GO:1901575	2128	0.00112354	38	0.00292159	203	0.0388561	45
GO:BP	protein-lipid complex subunit organization	GO:0071825	47	0.00112943	5	0.0167924	10	0.275403	2
GO:BP	positive regulation of transcription by RNA polymerase II	GO:0045944	1243	0.596042	12	0.0011388	130	0.293602	23
GO:BP	Fc-gamma receptor signaling pathway involved in phagocytosis	GO:0038096	27	0.0149848	3	0.00115936	9	0.00351302	4
GO:BP	immune response-regulating cell surface receptor signaling pathway involved in phagocytosis	GO:0002433	27	0.0149848	3	0.00115936	9	0.00351302	4
GO:BP	regulation of growth	GO:0040008	671	0.409216	8	0.0011657	78	0.652311	10
GO:BP	regulation of transmembrane transport	GO:0034762	580	0.29607	8	0.0678254	59	0.00117285	21
GO:BP	negative regulation of B cell activation	GO:0050869	36	0.125945	2	0.00239293	10	0.0011746	5
GO:BP	negative regulation of cell motility	GO:2000146	303	0.0864501	7	0.00117773	42	0.00990494	12
GO:BP	stress-activated protein kinase signaling cascade	GO:0031098	246	0.179206	5	0.00118551	36	0.00201583	12
GO:BP	regulation of ion transmembrane transport	GO:0034765	497	0.304687	7	0.11254	50	0.00119533	19
GO:BP	positive regulation of T-helper 1 cell cytokine production	GO:2000556	8	1	1	0.00120412	5	0.0227856	2
GO:BP	T-helper 1 cell cytokine production	GO:0035744	8	1	1	0.00120412	5	0.0227856	2
GO:BP	regulation of T-helper 1 cell cytokine production	GO:2000554	8	1	1	0.00120412	5	0.0227856	2
GO:BP	regulation of germinal center formation	GO:0002634	8	1	1	0.00120412	5	0.220852	1
GO:BP	natural killer cell degranulation	GO:0043320	12	0.211476	1	0.00121695	6	0.0463468	2
GO:BP	detection of molecule of bacterial origin	GO:0032490	12	0.00212101	3	0.00121695	6	0.00351302	3
GO:BP	negative regulation of tyrosine phosphorylation of STAT protein	GO:0042532	12	0.211476	1	0.00121695	6	0.286884	1
GO:BP	nitric-oxide synthase biosynthetic process	GO:0051767	20	0.288386	1	0.0196425	6	0.00122575	4
GO:BP	regulation of tolerance induction	GO:0002643	20	0.288386	1	0.391684	3	0.00122575	4
GO:BP	regulation of nitric-oxide synthase biosynthetic process	GO:0051769	20	0.288386	1	0.0196425	6	0.00122575	4
GO:BP	base conversion or substitution editing	GO:0016553	20	1	1	0.0732177	5	0.00122575	4
GO:BP	single stranded viral RNA replication via double stranded DNA intermediate	GO:0039692	20	1	1	0.0732177	5	0.00122575	4
GO:BP	MHC class II biosynthetic process	GO:0045342	20	0.288386	1	0.0732177	5	0.00122575	4
GO:BP	regulation of NLRP3 inflammasome complex assembly	GO:1900225	20	0.0627121	2	0.0732177	5	0.00122575	4
GO:BP	erythrocyte homeostasis	GO:0034101	135	0.78649	1	0.0100343	21	0.00124336	9
GO:BP	activation of cysteine-type endopeptidase activity involved in apoptotic process	GO:0006919	82	0.122097	3	0.00124759	17	0.00137893	7
GO:BP	neutrophil aggregation	GO:0070488	2	0.00125597	2	0.0337615	2	0.0821761	1
GO:BP	positive regulation of interleukin-4-mediated signaling pathway	GO:1902216	2	0.00125597	2	0.0337615	2	0.0821761	1
GO:BP	positive regulation of antigen processing and presentation of peptide or polysaccharide antigen via MHC class II	GO:0002582	2	0.00125597	2	0.0337615	2	0.00135942	2
GO:BP	positive regulation of antigen processing and presentation of peptide antigen via MHC class II	GO:0002588	2	0.00125597	2	0.0337615	2	0.00135942	2
GO:BP	positive regulation of antigen processing and presentation of peptide antigen	GO:0002585	2	0.00125597	2	0.0337615	2	0.00135942	2
GO:BP	nucleoside metabolic process	GO:0009116	57	0.518182	1	0.00808853	12	0.0012637	6
GO:BP	response to lipoteichoic acid	GO:0070391	10	0.00129762	3	0.0297869	4	0.0020992	3
GO:BP	cellular response to lipoteichoic acid	GO:0071223	10	0.00129762	3	0.0297869	4	0.0020992	3
GO:BP	positive regulation of actin filament polymerization	GO:0030838	53	0.0577571	3	0.00130236	13	0.0302686	4
GO:BP	negative regulation of smooth muscle cell proliferation	GO:0048662	53	0.49965	1	0.00130236	13	0.315417	2
GO:BP	glycosyl compound metabolic process	GO:1901657	81	0.294236	2	0.00309785	16	0.00130461	7
GO:BP	ribonucleoside metabolic process	GO:0009119	37	1	1	0.0337615	8	0.00131665	5
GO:BP	membrane organization	GO:0061024	880	0.543297	9	0.0013221	97	0.111425	20
GO:BP	negative regulation of metabolic process	GO:0009892	3575	0.00945867	51	0.00134121	326	0.00812548	74
GO:BP	positive regulation of cell adhesion mediated by integrin	GO:0033630	22	1	1	0.00135335	8	0.0016854	4
GO:BP	negative regulation of phagocytosis	GO:0050765	22	0.00951219	3	0.00135335	8	0.111425	2
GO:BP	negative regulation of receptor signaling pathway via JAK-STAT	GO:0046426	22	0.304565	1	0.00135335	8	0.414385	1
GO:BP	positive regulation of CD4-positive, CD25-positive, alpha-beta regulatory T cell differentiation involved in immune response	GO:0032834	2	0.0697427	1	0.320945	1	0.00135942	2
GO:BP	CD4-positive, CD25-positive, alpha-beta regulatory T cell differentiation involved in immune response	GO:0002298	2	0.0697427	1	0.320945	1	0.00135942	2
GO:BP	myeloid dendritic cell antigen processing and presentation	GO:0002469	2	1	1	1	1	0.00135942	2
GO:BP	regulation of CD4-positive, CD25-positive, alpha-beta regulatory T cell differentiation involved in immune response	GO:0032832	2	0.0697427	1	0.320945	1	0.00135942	2
GO:BP	antigen processing and presentation of endogenous peptide antigen via MHC class II	GO:0002491	2	1	1	1	1	0.00135942	2
GO:BP	positive regulation of transmembrane transport	GO:0034764	234	0.0377355	7	0.368157	22	0.00135942	12
GO:BP	negative regulation of autophagic cell death	GO:1904093	2	0.0697427	1	0.0337615	2	0.00135942	2
GO:BP	detection of peptidoglycan	GO:0032499	2	0.0697427	1	0.0337615	2	0.00135942	2
GO:BP	positive regulation of type III interferon production	GO:0034346	2	1	1	0.320945	1	0.00135942	2
GO:BP	stress-activated MAPK cascade	GO:0051403	239	0.17012	5	0.00140066	35	0.00510128	11
GO:BP	positive regulation of phospholipase C activity	GO:0010863	40	1	1	0.00140381	11	0.0129884	4
GO:BP	response to copper ion	GO:0046688	40	0.427617	1	0.00140381	11	1	1
GO:BP	zinc ion homeostasis	GO:0055069	40	0.035831	3	0.00140381	11	0.0663642	3
GO:BP	integrated stress response signaling	GO:0140467	40	1	1	0.00140381	11	0.0663642	3
GO:BP	regulation of MAP kinase activity	GO:0043405	184	0.608971	2	0.00140532	29	0.258905	5
GO:BP	blood vessel endothelial cell migration	GO:0043534	115	0.195279	3	0.00143136	21	0.887295	1
GO:BP	negative regulation of protein ubiquitination	GO:0031397	83	0.633258	1	0.00143136	17	0.240862	3
GO:BP	regulation of cholesterol storage	GO:0010885	17	0.0492913	2	0.00143249	7	0.354159	1
GO:BP	stimulatory C-type lectin receptor signaling pathway	GO:0002223	21	0.295688	1	0.0839424	5	0.00143665	4
GO:BP	cellular response to lectin	GO:1990858	21	0.295688	1	0.0839424	5	0.00143665	4
GO:BP	response to lectin	GO:1990840	21	0.295688	1	0.0839424	5	0.00143665	4
GO:BP	myeloid dendritic cell differentiation	GO:0043011	21	1	1	0.0248008	6	0.00143665	4
GO:BP	astrocyte activation	GO:0048143	21	0.0085718	3	0.0839424	5	0.00143665	4
GO:BP	ribonucleoside catabolic process	GO:0042454	21	1	1	0.0248008	6	0.00143665	4
GO:BP	regulation of complement activation	GO:0030449	21	0.0671987	2	0.0839424	5	0.00143665	4
GO:BP	positive regulation of monocyte chemotaxis	GO:0090026	21	0.0671987	2	0.397418	3	0.00143665	4
GO:BP	pyrimidine-containing compound catabolic process	GO:0072529	38	0.414267	1	0.0392363	8	0.00144578	5
GO:BP	proton transmembrane transport	GO:1902600	149	0.512868	2	0.00144726	25	0.744849	2
GO:BP	defense response to fungus	GO:0050832	59	0.0697427	3	0.0278829	11	0.00146565	6
GO:BP	macrophage migration	GO:1905517	59	0.0697427	3	0.00358444	13	0.00146565	6
GO:BP	supramolecular fiber organization	GO:0097435	807	0.176671	12	0.00150713	90	0.139587	18
GO:BP	negative regulation of interleukin-1 production	GO:0032692	34	0.38907	1	0.00150727	10	0.190565	2
GO:BP	regulation of cellular component biogenesis	GO:0044087	950	0.0697427	16	0.00150859	103	0.0185338	25
GO:BP	regulation of lipopolysaccharide-mediated signaling pathway	GO:0031664	28	0.349628	1	0.00150859	9	0.030721	3
GO:BP	positive regulation of CD8-positive, alpha-beta T cell activation	GO:2001187	9	0.177168	1	0.0204707	4	0.00154075	3
GO:BP	positive regulation of memory T cell differentiation	GO:0043382	9	0.177168	1	1	1	0.00154075	3
GO:BP	negative regulation of T cell mediated cytotoxicity	GO:0001915	9	0.177168	1	0.112903	3	0.00154075	3
GO:BP	astrocyte differentiation	GO:0048708	81	0.00154538	6	0.0199504	14	0.0280198	5
GO:BP	negative regulation of leukocyte apoptotic process	GO:2000107	54	0.504214	1	0.00154734	13	0.00634828	5
GO:BP	response to molecule of fungal origin	GO:0002238	5	1	1	0.00154734	4	0.00997807	2
GO:BP	negative regulation of dendritic cell differentiation	GO:2001199	5	0.125945	1	0.00154734	4	1	1
GO:BP	negative regulation of neutrophil activation	GO:1902564	5	0.00783247	2	0.00154734	4	0.00997807	2
GO:BP	regulation of calcium-mediated signaling	GO:0050848	84	0.637174	1	0.0116032	15	0.00155692	7
GO:BP	heterotypic cell-cell adhesion	GO:0034113	60	0.531194	1	0.0120722	12	0.00158996	6
GO:BP	response to mechanical stimulus	GO:0009612	213	0.437644	3	0.00160701	32	0.00690497	10
GO:BP	negative regulation of macromolecule biosynthetic process	GO:0010558	1530	0.663596	14	0.00162477	154	0.773189	21
GO:BP	negative regulation of RNA metabolic process	GO:0051253	1427	0.567988	14	0.00165252	145	0.663254	21
GO:BP	positive regulation of smooth muscle cell proliferation	GO:0048661	85	0.640482	1	0.200371	11	0.00165632	7
GO:BP	high-density lipoprotein particle clearance	GO:0034384	11	0.00166744	3	0.0402498	4	0.0399291	2
GO:BP	positive regulation of protein polymerization	GO:0032273	92	0.0499147	4	0.00166986	18	0.122246	4
GO:BP	NLRP3 inflammasome complex assembly	GO:0044546	22	0.0697427	2	0.0996556	5	0.0016854	4
GO:BP	antiviral innate immune response	GO:0140374	22	0.0697427	2	0.886334	1	0.0016854	4
GO:BP	membrane invagination	GO:0010324	142	0.125945	4	0.00169992	24	0.0066062	8
GO:BP	regulation of actin filament polymerization	GO:0030833	142	0.0497677	5	0.00169992	24	0.0620293	6
GO:BP	enzyme-linked receptor protein signaling pathway	GO:0007167	976	0.172498	14	0.00172552	105	0.339041	18
GO:BP	negative regulation of protein phosphorylation	GO:0001933	319	0.177168	6	0.00173063	43	0.21413	8
GO:BP	positive regulation of immunoglobulin mediated immune response	GO:0002891	41	0.143692	2	0.00173298	11	0.00200876	5
GO:BP	positive regulation of B cell mediated immunity	GO:0002714	41	0.143692	2	0.00173298	11	0.00200876	5
GO:BP	regulation of immunoglobulin mediated immune response	GO:0002889	62	0.0753048	3	0.00179581	14	0.010561	5
GO:BP	regulation of B cell mediated immunity	GO:0002712	62	0.0753048	3	0.00179581	14	0.010561	5
GO:BP	macromolecule modification	GO:0043412	3874	0.392609	40	0.00180047	349	0.175899	68
GO:BP	negative regulation of ubiquitin-protein transferase activity	GO:0051444	23	1	1	0.00183698	8	0.425074	1
GO:BP	negative regulation of nucleotide metabolic process	GO:0045980	23	0.313217	1	0.00183698	8	0.425074	1
GO:BP	platelet morphogenesis	GO:0036344	23	1	1	0.00183698	8	1	1
GO:BP	mitochondrial electron transport, cytochrome c to oxygen	GO:0006123	23	1	1	0.00183698	8	1	1
GO:BP	cellular response to zinc ion	GO:0071294	23	0.313217	1	0.00183698	8	1	1
GO:BP	decidualization	GO:0046697	23	1	1	0.00183698	8	1	1
GO:BP	regulation of macrophage differentiation	GO:0045649	23	0.313217	1	0.00183698	8	0.00200381	4
GO:BP	regulation of superoxide metabolic process	GO:0090322	29	0.357189	1	0.00196627	9	0.0336731	3
GO:BP	plasma membrane invagination	GO:0099024	135	0.113197	4	0.0019841	23	0.00506276	8
GO:BP	lipid transport	GO:0006869	412	0.033276	10	0.00204888	52	0.115754	11
GO:BP	positive regulation of superoxide anion generation	GO:0032930	18	0.269591	1	0.00207384	7	0.0104157	3
GO:BP	regulation of CD8-positive, alpha-beta T cell activation	GO:2001185	18	0.269591	1	0.00207384	7	0.0104157	3
GO:BP	regulation of respiratory burst	GO:0060263	18	0.00584567	3	0.00207384	7	0.0104157	3
GO:BP	negative regulation of proteolysis	GO:0045861	342	0.0119945	10	0.00208991	45	0.258325	8
GO:BP	intrinsic apoptotic signaling pathway in response to endoplasmic reticulum stress	GO:0070059	63	1	1	0.00208991	14	0.706631	1
GO:BP	positive regulation of monocyte differentiation	GO:0045657	10	0.188192	1	0.140337	3	0.0020992	3
GO:BP	positive regulation of dendritic cell chemotaxis	GO:2000510	10	0.188192	1	0.140337	3	0.0020992	3
GO:BP	positive regulation of lipopolysaccharide-mediated signaling pathway	GO:0031666	10	0.188192	1	0.00396827	5	0.0020992	3
GO:BP	regulation of phospholipase C activity	GO:1900274	42	1	1	0.00211617	11	0.0149427	4
GO:BP	very-low-density lipoprotein particle remodeling	GO:0034372	12	0.00212101	3	0.0531459	4	0.286884	1
GO:BP	triglyceride-rich lipoprotein particle remodeling	GO:0034370	12	0.00212101	3	0.0531459	4	0.286884	1
GO:BP	positive regulation of neuron death	GO:1901216	89	0.0458385	4	0.0402498	14	0.00214663	7
GO:BP	regulation of T-helper cell differentiation	GO:0045622	42	0.148212	2	0.0243155	9	0.00222228	5
GO:BP	negative regulation of nucleobase-containing compound metabolic process	GO:0045934	1554	0.588425	15	0.00226549	155	0.727553	22
GO:BP	cellular response to interferon-beta	GO:0035458	24	0.321052	1	0.130288	5	0.00232441	4
GO:BP	regulation of toll-like receptor 4 signaling pathway	GO:0034143	24	0.077025	2	0.00250779	8	0.00232441	4
GO:BP	inflammasome complex assembly	GO:0140632	24	0.077025	2	0.130288	5	0.00232441	4
GO:BP	muscle structure development	GO:0061061	656	0.801234	5	0.00234857	75	0.992447	5
GO:BP	negative regulation of transcription by RNA polymerase II	GO:0000122	963	0.758662	8	0.00235802	103	0.679268	14
GO:BP	positive regulation of tyrosine phosphorylation of STAT protein	GO:0042531	65	0.0828434	3	0.106378	10	0.00236001	6
GO:BP	monocyte differentiation	GO:0030224	36	0.401239	1	0.00239293	10	0.0519631	3
GO:BP	positive regulation of nitric oxide metabolic process	GO:1904407	43	1	1	0.0717213	8	0.00245422	5
GO:BP	positive regulation of release of sequestered calcium ion into cytosol	GO:0051281	43	0.153374	2	0.421272	5	0.00245422	5
GO:BP	neuron projection organization	GO:0106027	90	0.00250754	6	0.445807	9	0.518405	2
GO:BP	blood circulation	GO:0008015	509	0.456445	6	0.00252128	61	0.606101	8
GO:BP	activation of phospholipase C activity	GO:0007202	30	1	1	0.00256029	9	0.036315	3
GO:BP	icosanoid biosynthetic process	GO:0046456	57	0.202048	2	0.00259924	13	0.131544	3
GO:BP	regulation of phosphatidylinositol 3-kinase activity	GO:0043551	57	0.202048	2	0.00259924	13	0.131544	3
GO:BP	phospholipid efflux	GO:0033700	13	0.00261799	3	0.0683614	4	0.0495363	2
GO:BP	defense response to Gram-negative bacterium	GO:0050829	91	0.00261799	6	0.0898925	13	0.0109905	6
GO:BP	leukocyte aggregation	GO:0070486	13	0.00261799	3	0.0137295	5	0.00442112	3
GO:BP	positive regulation of ion transmembrane transport	GO:0034767	184	0.0425727	6	0.348573	18	0.00261831	10
GO:BP	positive regulation of cytokine production involved in inflammatory response	GO:1900017	25	1	1	0.0515959	6	0.00269871	4
GO:BP	negative regulation of regulated secretory pathway	GO:1903306	25	0.0818197	2	0.0515959	6	0.00269871	4
GO:BP	protein complex oligomerization	GO:0051259	255	0.337728	4	0.0877951	29	0.00269871	12
GO:BP	negative regulation of RNA biosynthetic process	GO:1902679	1318	0.564954	13	0.00269884	134	0.692832	19
GO:BP	protein localization to plasma membrane	GO:0072659	287	0.810635	2	0.00272225	39	0.0821761	9
GO:BP	acylglycerol metabolic process	GO:0006639	130	0.00273481	7	0.0137094	20	0.114733	5
GO:BP	complement activation	GO:0006956	130	0.00273481	7	0.480491	12	0.0146862	7
GO:BP	tyrosine phosphorylation of STAT protein	GO:0007260	80	0.115796	3	0.00273841	16	0.00638159	6
GO:BP	glycerolipid metabolic process	GO:0046486	397	0.027707	10	0.00274081	50	0.5114	7
GO:BP	positive regulation of dendritic cell cytokine production	GO:0002732	11	1	1	0.171857	3	0.00276289	3
GO:BP	negative thymic T cell selection	GO:0045060	11	1	1	0.00648763	5	0.00276289	3
GO:BP	cellular response to oxidised low-density lipoprotein particle stimulus	GO:0140052	11	0.0280698	2	0.171857	3	0.00276289	3
GO:BP	interleukin-18 production	GO:0032621	11	0.199298	1	0.171857	3	0.00276289	3
GO:BP	positive regulation of RIG-I signaling pathway	GO:1900246	11	0.199298	1	0.397418	2	0.00276289	3
GO:BP	regulation of cell-cell adhesion mediated by integrin	GO:0033632	11	1	1	0.0402498	4	0.00276289	3
GO:BP	positive regulation of integrin activation	GO:0033625	11	1	1	0.0402498	4	0.00276289	3
GO:BP	regulation of interleukin-18 production	GO:0032661	11	0.199298	1	0.171857	3	0.00276289	3
GO:BP	female pregnancy	GO:0007565	183	0.86435	1	0.00276572	28	0.0630401	7
GO:BP	regulation of lipase activity	GO:0060191	88	0.320094	2	0.00276572	17	0.00963687	6
GO:BP	neutral lipid metabolic process	GO:0006638	131	0.00283353	7	0.0148597	20	0.117218	5
GO:BP	regulation of interleukin-4-mediated signaling pathway	GO:1902214	3	0.00295404	2	0.00384667	3	0.111425	1
GO:BP	cellular response to triacyl bacterial lipopeptide	GO:0071727	3	0.00295404	2	0.00384667	3	0.00351302	2
GO:BP	positive regulation of T cell activation via T cell receptor contact with antigen bound to MHC molecule on antigen presenting cell	GO:2001190	3	0.00295404	2	0.397418	1	0.00351302	2
GO:BP	response to triacyl bacterial lipopeptide	GO:0071725	3	0.00295404	2	0.00384667	3	0.00351302	2
GO:BP	chylomicron remodeling	GO:0034371	3	0.00295404	2	0.0784185	2	0.111425	1
GO:BP	response to caloric restriction	GO:0061771	3	0.00295404	2	0.397418	1	1	1
GO:BP	response to Gram-positive bacterium	GO:0140459	3	0.00295404	2	1	1	1	1
GO:BP	cholesterol storage	GO:0010878	19	0.0577436	2	0.00297683	7	0.379474	1
GO:BP	autophagy	GO:0006914	555	0.036148	12	0.00301259	65	0.0353569	16
GO:BP	process utilizing autophagic mechanism	GO:0061919	555	0.036148	12	0.00301259	65	0.0353569	16
GO:BP	positive regulation of epithelial cell migration	GO:0010634	148	0.509546	2	0.00301925	24	0.306376	4
GO:BP	positive regulation of transferase activity	GO:0051347	587	0.0827716	11	0.00302157	68	0.00687675	19
GO:BP	negative regulation of lymphocyte differentiation	GO:0045620	58	0.522782	1	0.0030608	13	0.136599	3
GO:BP	detoxification of copper ion	GO:0010273	14	0.231639	1	0.0030608	6	1	1
GO:BP	hypersensitivity	GO:0002524	14	0.0402885	2	0.0030608	6	0.00543675	3
GO:BP	stress response to copper ion	GO:1990169	14	0.231639	1	0.0030608	6	1	1
GO:BP	maternal process involved in female pregnancy	GO:0060135	58	0.522782	1	0.0030608	13	0.342227	2
GO:BP	negative regulation of neuroinflammatory response	GO:0150079	14	0.00307963	3	0.0191761	5	0.00543675	3
GO:BP	cellular response to DNA damage stimulus	GO:0006974	882	0.671554	8	0.00308264	95	0.569301	14
GO:BP	positive regulation of osteoclast differentiation	GO:0045672	26	0.0861997	2	0.509514	3	0.00309637	4
GO:BP	nucleoside catabolic process	GO:0009164	26	1	1	0.0181074	7	0.00309637	4
GO:BP	regulation of cellular component size	GO:0032535	369	0.15014	7	0.00310351	47	0.126907	10
GO:BP	proteolysis	GO:0006508	1783	0.00313511	32	0.0104396	169	0.0777997	37
GO:BP	T cell homeostasis	GO:0043029	44	0.451625	1	0.00314339	11	0.0172935	4
GO:BP	positive regulation of regulated secretory pathway	GO:1903307	51	0.179206	2	0.00314715	12	0.109108	3
GO:BP	cellular catabolic process	GO:0044248	2121	0.00359103	36	0.0032182	202	0.0164187	47
GO:BP	negative regulation of DNA-templated transcription	GO:0045892	1314	0.665358	12	0.00330183	133	0.688795	19
GO:BP	positive regulation of endocytosis	GO:0045807	98	0.154932	3	0.00345435	18	0.0150587	6
GO:BP	negative regulation of nucleic acid-templated transcription	GO:1903507	1316	0.666881	12	0.00350804	133	0.690751	19
GO:BP	negative regulation of macrophage colony-stimulating factor signaling pathway	GO:1902227	3	0.0905085	1	0.0784185	2	0.00351302	2
GO:BP	regulation of prostaglandin-E synthase activity	GO:2000361	3	1	1	0.00384667	3	0.00351302	2
GO:BP	positive regulation of prostaglandin-E synthase activity	GO:2000363	3	1	1	0.00384667	3	0.00351302	2
GO:BP	regulation of memory T cell differentiation	GO:0043380	12	0.211476	1	0.740648	1	0.00351302	3
GO:BP	negative T cell selection	GO:0043383	12	1	1	0.0098121	5	0.00351302	3
GO:BP	negative regulation of IP-10 production	GO:0071659	3	0.0905085	1	1	1	0.00351302	2
GO:BP	negative regulation of interferon-beta production	GO:0032688	12	0.211476	1	0.200371	3	0.00351302	3
GO:BP	negative regulation of myeloid dendritic cell activation	GO:0030886	3	1	1	0.0784185	2	0.00351302	2
GO:BP	gamma-delta intraepithelial T cell differentiation	GO:0002304	3	1	1	1	1	0.00351302	2
GO:BP	positive regulation of acute inflammatory response	GO:0002675	27	0.0905085	2	0.320945	4	0.00351302	4
GO:BP	negative regulation of I-kappaB kinase/NF-kappaB signaling	GO:0043124	47	0.165715	2	0.105958	8	0.00351302	5
GO:BP	negative regulation of myeloid leukocyte mediated immunity	GO:0002887	12	0.0318847	2	0.0531459	4	0.00351302	3
GO:BP	positive regulation of type IIa hypersensitivity	GO:0001798	3	0.0905085	1	0.0784185	2	0.00351302	2
GO:BP	positive regulation of type II hypersensitivity	GO:0002894	3	0.0905085	1	0.0784185	2	0.00351302	2
GO:BP	myeloid dendritic cell activation involved in immune response	GO:0002277	3	0.0905085	1	0.00384667	3	0.00351302	2
GO:BP	vertebrate eye-specific patterning	GO:0150064	3	0.0905085	1	0.00384667	3	0.00351302	2
GO:BP	CD8-positive, gamma-delta intraepithelial T cell differentiation	GO:0002305	3	1	1	1	1	0.00351302	2
GO:BP	natural killer cell tolerance induction	GO:0002519	3	0.0905085	1	0.0784185	2	0.00351302	2
GO:BP	tissue remodeling	GO:0048771	168	0.564954	2	0.00360784	26	0.375043	4
GO:BP	amino sugar catabolic process	GO:0046348	15	0.00367126	3	0.0252687	5	0.327716	1
GO:BP	granulocyte differentiation	GO:0030851	38	0.133167	2	0.00367991	10	0.0109153	4
GO:BP	regulation of epithelial cell proliferation	GO:0050678	372	0.560501	4	0.00367991	47	0.214446	9
GO:BP	glial cell differentiation	GO:0010001	231	0.00371981	9	0.175409	25	0.0701254	8
GO:BP	response to hydrogen peroxide	GO:0042542	124	0.438654	2	0.00372406	21	0.41536	3
GO:BP	regulation of receptor signaling pathway via STAT	GO:1904892	107	0.177168	3	0.00373604	19	0.167584	4
GO:BP	positive regulation of apoptotic process involved in mammary gland involution	GO:0060058	3	1	1	0.00384667	3	0.111425	1
GO:BP	follicular dendritic cell activation	GO:0002266	3	0.0905085	1	0.00384667	3	1	1
GO:BP	cellular response to interleukin-2	GO:0071352	6	0.140606	1	0.00384667	4	0.0137561	2
GO:BP	interleukin-2-mediated signaling pathway	GO:0038110	6	0.140606	1	0.00384667	4	0.0137561	2
GO:BP	apoptotic process involved in mammary gland involution	GO:0060057	3	1	1	0.00384667	3	0.111425	1
GO:BP	CXCL12-activated CXCR4 signaling pathway	GO:0038160	3	0.0905085	1	0.00384667	3	0.111425	1
GO:BP	cellular senescence	GO:0090398	99	0.357189	2	0.00384667	18	0.142154	4
GO:BP	regulation of smooth muscle cell proliferation	GO:0048660	142	0.494516	2	0.00384667	23	0.0066062	8
GO:BP	response to metal ion	GO:0010038	363	0.371675	5	0.00384667	46	0.580524	6
GO:BP	positive regulation of lipase activity	GO:0060193	67	0.564954	1	0.00384667	14	0.0139927	5
GO:BP	regulation of CD40 signaling pathway	GO:2000348	6	0.140606	1	0.00384667	4	0.0137561	2
GO:BP	myeloid cell homeostasis	GO:0002262	169	0.843815	1	0.0038534	26	0.00527108	9
GO:BP	regulation of stress-activated protein kinase signaling cascade	GO:0070302	195	0.219726	4	0.0129235	27	0.00387014	10
GO:BP	protein modification process	GO:0036211	3649	0.328194	39	0.00396173	327	0.188748	64
GO:BP	extrinsic apoptotic signaling pathway via death domain receptors	GO:0008625	83	1	1	0.00396173	16	0.097022	4
GO:BP	growth hormone receptor signaling pathway via JAK-STAT	GO:0060397	10	1	1	0.00396827	5	0.255864	1
GO:BP	carbohydrate metabolic process	GO:0005975	594	0.0485327	12	0.00396827	68	0.408867	11
GO:BP	circulatory system process	GO:0003013	594	0.438654	7	0.00396827	68	0.754689	8
GO:BP	negative regulation of collagen biosynthetic process	GO:0032966	10	0.0244787	2	0.00396827	5	0.255864	1
GO:BP	regulation of intrinsic apoptotic signaling pathway by p53 class mediator	GO:1902253	32	0.375662	1	0.00402014	9	0.5114	1
GO:BP	positive regulation of stress-activated protein kinase signaling cascade	GO:0070304	130	0.231639	3	0.0276648	19	0.00402949	8
GO:BP	necrotic cell death	GO:0070265	60	0.531194	1	0.00408523	13	0.0437026	4
GO:BP	negative regulation of secretion by cell	GO:1903531	143	0.125945	4	0.00418984	23	0.0227856	7
GO:BP	regulation of cellular carbohydrate metabolic process	GO:0010675	152	0.520783	2	0.00421289	24	0.17045	5
GO:BP	positive regulation of collagen metabolic process	GO:0010714	26	1	1	0.00421474	8	0.455575	1
GO:BP	positive regulation of cholesterol efflux	GO:0010875	26	0.0861997	2	0.00421474	8	0.455575	1
GO:BP	negative regulation of alpha-beta T cell differentiation	GO:0046639	26	0.336429	1	0.00421474	8	0.455575	1
GO:BP	B cell apoptotic process	GO:0001783	26	1	1	0.00421474	8	0.1366	2
GO:BP	negative regulation of interleukin-6 production	GO:0032715	49	1	1	0.0559905	9	0.00422826	5
GO:BP	negative regulation of leukocyte migration	GO:0002686	49	0.0493732	3	0.509514	5	0.00422826	5
GO:BP	lipid catabolic process	GO:0016042	343	0.00438433	11	0.216611	34	0.533465	6
GO:BP	positive regulation of membrane protein ectodomain proteolysis	GO:0051044	16	0.00438433	3	0.299019	3	0.341707	1
GO:BP	gamma-delta T cell differentiation	GO:0042492	13	1	1	0.216611	3	0.00442112	3
GO:BP	memory T cell differentiation	GO:0043379	13	0.222325	1	0.761309	1	0.00442112	3
GO:BP	regulation of T cell tolerance induction	GO:0002664	13	0.222325	1	0.461779	2	0.00442112	3
GO:BP	response to macrophage colony-stimulating factor	GO:0036005	13	0.036148	2	0.0137295	5	0.00442112	3
GO:BP	cellular response to macrophage colony-stimulating factor stimulus	GO:0036006	13	0.036148	2	0.0137295	5	0.00442112	3
GO:BP	inositol lipid-mediated signaling	GO:0048017	180	0.0395982	6	0.00443722	27	0.00764548	9
GO:BP	phosphatidylcholine catabolic process	GO:0034638	15	0.0444048	2	0.00446489	6	0.327716	1
GO:BP	ruffle assembly	GO:0097178	46	0.463056	1	0.00446581	11	0.0197744	4
GO:BP	innate immune response activating cell surface receptor signaling pathway	GO:0002220	29	0.0958193	2	0.0899398	6	0.00450966	4
GO:BP	regulation of protein polyubiquitination	GO:1902914	29	1	1	0.0899398	6	0.00450966	4
GO:BP	negative regulation of growth	GO:0045926	247	0.51332	3	0.00465061	34	0.287179	6
GO:BP	regulation of receptor signaling pathway via JAK-STAT	GO:0046425	101	0.164571	3	0.00475512	18	0.150448	4
GO:BP	cytoskeleton organization	GO:0007010	1491	0.355714	17	0.0048635	147	0.363465	26
GO:BP	cation transmembrane transport	GO:0098655	919	0.47253	10	0.00497694	97	0.0131852	25
GO:BP	metal ion transport	GO:0030001	893	0.559826	9	0.0525055	87	0.00498531	26
GO:BP	regulation of cell shape	GO:0008360	154	0.294236	3	0.00503525	24	0.327716	4
GO:BP	ribosomal small subunit biogenesis	GO:0042274	77	1	1	0.00508463	15	1	1
GO:BP	regulation of tyrosine phosphorylation of STAT protein	GO:0042509	77	0.109466	3	0.00508463	15	0.00530098	6
GO:BP	viral RNA genome replication	GO:0039694	30	1	1	0.103311	6	0.00510279	4
GO:BP	positive regulation of fibroblast proliferation	GO:0048146	54	1	1	0.00512656	12	0.117067	3
GO:BP	response to diacyl bacterial lipopeptide	GO:0071724	4	0.00519348	2	0.12881	2	0.00645908	2
GO:BP	regulation of type IIa hypersensitivity	GO:0001796	4	0.00519348	2	0.0121114	3	0.00645908	2
GO:BP	regulation of antigen processing and presentation of peptide antigen via MHC class II	GO:0002586	4	0.00519348	2	0.12881	2	0.00645908	2
GO:BP	negative regulation of dendritic cell antigen processing and presentation	GO:0002605	4	0.00519348	2	0.12881	2	0.1366	1
GO:BP	regulation of type II hypersensitivity	GO:0002892	4	0.00519348	2	0.0121114	3	0.00645908	2
GO:BP	cellular response to diacyl bacterial lipopeptide	GO:0071726	4	0.00519348	2	0.12881	2	0.00645908	2
GO:BP	negative regulation of very-low-density lipoprotein particle clearance	GO:0010916	4	0.00519348	2	0.12881	2	0.00645908	2
GO:BP	regulation of very-low-density lipoprotein particle clearance	GO:0010915	4	0.00519348	2	0.12881	2	0.00645908	2
GO:BP	plasma lipoprotein particle clearance	GO:0034381	40	0.00525654	4	0.125504	7	0.0663642	3
GO:BP	positive regulation of cation transmembrane transport	GO:1904064	169	0.0318028	6	0.320945	17	0.00527108	9
GO:BP	nitric oxide metabolic process	GO:0046209	77	0.608806	1	0.0310809	13	0.00530098	6
GO:BP	regulation of cellular senescence	GO:2000772	47	0.165715	2	0.0053786	11	0.275403	2
GO:BP	regulation of granulocyte chemotaxis	GO:0071622	52	0.495433	1	0.0117656	11	0.00540988	5
GO:BP	immunological memory formation process	GO:0090715	14	0.231639	1	0.483221	2	0.00543675	3
GO:BP	regulation of B cell apoptotic process	GO:0002902	21	1	1	0.00543965	7	0.104512	2
GO:BP	regulation of myoblast fusion	GO:1901739	21	0.0671987	2	0.00543965	7	0.0152585	3
GO:BP	protein autophosphorylation	GO:0046777	230	0.476168	3	0.00545409	32	0.394183	5
GO:BP	smooth muscle cell proliferation	GO:0048659	146	0.504214	2	0.00548039	23	0.00770562	8
GO:BP	activation of protein kinase activity	GO:0032147	146	0.0540003	5	0.00548039	23	0.156805	5
GO:BP	reactive nitrogen species metabolic process	GO:2001057	78	0.613101	1	0.0337615	13	0.00562228	6
GO:BP	nucleobase-containing small molecule catabolic process	GO:0034656	31	0.369742	1	0.0129223	8	0.00568315	4
GO:BP	positive regulation of erythrocyte differentiation	GO:0045648	31	0.369742	1	0.798373	2	0.00568315	4
GO:BP	B cell activation involved in immune response	GO:0002312	86	0.644459	1	0.00571012	16	0.255864	3
GO:BP	positive regulation of response to wounding	GO:1903036	72	0.00572384	5	0.254245	9	0.425074	2
GO:BP	phosphatidylcholine metabolic process	GO:0046470	78	0.282954	2	0.00578911	15	0.775566	1
GO:BP	negative regulation of macrophage activation	GO:0043031	18	0.00584567	3	0.0119045	6	0.0104157	3
GO:BP	cholesterol efflux	GO:0033344	55	0.0134977	4	0.00603046	12	0.122108	3
GO:BP	positive regulation of phospholipase activity	GO:0010518	55	0.509138	1	0.00603046	12	0.00665284	5
GO:BP	positive regulation of MDA-5 signaling pathway	GO:1900245	4	1	1	0.461779	1	0.00645908	2
GO:BP	positive regulation of neutrophil degranulation	GO:0043315	4	1	1	0.0121114	3	0.00645908	2
GO:BP	positive regulation of neuroinflammatory response	GO:0150078	15	0.241818	1	0.0252687	5	0.00645908	3
GO:BP	regulation of IP-10 production	GO:0071658	4	0.109466	1	1	1	0.00645908	2
GO:BP	inflammatory response to wounding	GO:0090594	15	0.241818	1	0.0252687	5	0.00645908	3
GO:BP	regulation of macrophage colony-stimulating factor signaling pathway	GO:1902226	4	0.109466	1	0.12881	2	0.00645908	2
GO:BP	regulation of protein K63-linked ubiquitination	GO:1900044	15	1	1	0.102032	4	0.00645908	3
GO:BP	T cell tolerance induction	GO:0002517	15	0.241818	1	0.509514	2	0.00645908	3
GO:BP	negative regulation of activated T cell proliferation	GO:0046007	15	0.241818	1	0.509514	2	0.00645908	3
GO:BP	positive regulation of mast cell proliferation	GO:0070668	4	0.109466	1	0.12881	2	0.00645908	2
GO:BP	T-helper 1 cell lineage commitment	GO:0002296	4	1	1	0.0121114	3	0.00645908	2
GO:BP	oncogene-induced cell senescence	GO:0090402	4	1	1	0.12881	2	0.00645908	2
GO:BP	regulation of autophagic cell death	GO:1904092	4	0.109466	1	0.0121114	3	0.00645908	2
GO:BP	positive regulation of dendritic cell apoptotic process	GO:2000670	4	0.109466	1	0.12881	2	0.00645908	2
GO:BP	positive regulation of CD8-positive, alpha-beta T cell proliferation	GO:2000566	4	0.109466	1	0.461779	1	0.00645908	2
GO:BP	negative regulation of interleukin-17 production	GO:0032700	15	1	1	0.265873	3	0.00645908	3
GO:BP	negative regulation of chemokine (C-X-C motif) ligand 2 production	GO:2000342	4	0.109466	1	1	1	0.00645908	2
GO:BP	IP-10 production	GO:0071612	4	0.109466	1	1	1	0.00645908	2
GO:BP	positive regulation of myoblast fusion	GO:1901741	16	0.251659	1	0.00648252	6	0.0701254	2
GO:BP	nucleotide-binding oligomerization domain containing 2 signaling pathway	GO:0070431	16	1	1	0.00648252	6	0.0701254	2
GO:BP	ion transmembrane transport	GO:0034220	1143	0.603552	11	0.00648252	116	0.0162861	29
GO:BP	regulation of granulocyte differentiation	GO:0030852	16	0.251659	1	0.00648252	6	0.0701254	2
GO:BP	response to nutrient	GO:0007584	157	0.152171	4	0.00648763	24	0.336292	4
GO:BP	negative regulation of collagen metabolic process	GO:0010713	11	0.0280698	2	0.00648763	5	0.271467	1
GO:BP	regulation of T-helper 2 cell differentiation	GO:0045628	11	0.199298	1	0.00648763	5	1	1
GO:BP	regulation of neuron death	GO:1901214	322	0.00865156	10	0.00653838	41	0.220852	8
GO:BP	regulation of protein polymerization	GO:0032271	204	0.0556298	6	0.00661936	29	0.181917	6
GO:BP	positive regulation of ion transport	GO:0043270	288	0.140606	6	0.179455	30	0.00675932	12
GO:BP	phosphatidylinositol-mediated signaling	GO:0048015	176	0.0363484	6	0.00677179	26	0.0205353	8
GO:BP	DNA demethylation	GO:0080111	33	1	1	0.268674	5	0.00688205	4
GO:BP	regulation of neutrophil chemotaxis	GO:0090022	33	0.382024	1	0.0186947	8	0.00688205	4
GO:BP	regulation of organelle organization	GO:0033043	1180	0.429846	13	0.00694583	119	0.124212	25
GO:BP	icosanoid metabolic process	GO:0006690	122	0.0909643	4	0.00706334	20	0.219618	4
GO:BP	response to UV	GO:0009411	149	0.812239	1	0.00715284	23	0.513778	3
GO:BP	mammary gland development	GO:0030879	140	0.124682	4	0.00718478	22	0.480215	3
GO:BP	pinocytosis	GO:0006907	22	0.304565	1	0.00724788	7	0.414385	1
GO:BP	negative regulation of CD4-positive, alpha-beta T cell differentiation	GO:0043371	22	0.304565	1	0.00724788	7	0.414385	1
GO:BP	positive regulation of endothelial cell migration	GO:0010595	105	0.375107	2	0.00732762	18	0.334984	3
GO:BP	positive regulation of protein localization	GO:1903829	459	0.378262	6	0.00735479	54	0.00760356	16
GO:BP	antimicrobial humoral immune response mediated by antimicrobial peptide	GO:0061844	83	0.00954752	5	0.0515475	13	0.0073628	6
GO:BP	syncytium formation	GO:0006949	64	0.0207075	4	0.00737108	13	0.011952	5
GO:BP	positive regulation of phosphatidylinositol 3-kinase signaling	GO:0014068	80	0.0382122	4	0.00742139	15	0.0879943	4
GO:BP	macromolecule catabolic process	GO:0009057	1380	0.0730286	21	0.00756405	136	0.0336731	32
GO:BP	actin filament bundle assembly	GO:0051017	159	1	1	0.00765802	24	0.342204	4
GO:BP	positive regulation of macrophage differentiation	GO:0045651	16	1	1	0.0327524	5	0.00766827	3
GO:BP	positive regulation of T cell chemotaxis	GO:0010820	16	1	1	0.814907	1	0.00766827	3
GO:BP	regulation of inositol phosphate biosynthetic process	GO:0010919	16	1	1	0.0327524	5	0.00766827	3
GO:BP	gliogenesis	GO:0042063	315	0.00769436	10	0.0210194	38	0.0632307	10
GO:BP	positive regulation of neutrophil migration	GO:1902624	35	0.123264	2	0.00771218	9	0.0488861	3
GO:BP	dendritic spine maintenance	GO:0097062	20	0.00772133	3	0.0732177	5	0.392879	1
GO:BP	regulation of small molecule metabolic process	GO:0062012	325	0.0243633	9	0.00772328	41	0.0366138	11
GO:BP	response to erythropoietin	GO:0036017	7	1	1	0.00773545	4	1	1
GO:BP	regulation of phospholipid catabolic process	GO:0060696	7	0.0134977	2	0.00773545	4	0.0182144	2
GO:BP	regulation of CD8-positive, alpha-beta T cell differentiation	GO:0043376	7	1	1	0.00773545	4	0.202184	1
GO:BP	regulation of respiratory burst involved in inflammatory response	GO:0060264	7	0.0134977	2	0.00773545	4	0.0182144	2
GO:BP	macrophage colony-stimulating factor signaling pathway	GO:0038145	7	0.153422	1	0.00773545	4	0.0182144	2
GO:BP	positive regulation of intrinsic apoptotic signaling pathway by p53 class mediator	GO:1902255	7	1	1	0.00773545	4	1	1
GO:BP	cellular response to nutrient	GO:0031670	42	0.148212	2	0.00775078	10	1	1
GO:BP	synapse organization	GO:0050808	433	0.00779242	12	0.212461	42	0.327716	9
GO:BP	regulation of antigen processing and presentation of peptide or polysaccharide antigen via MHC class II	GO:0002580	5	0.00783247	2	0.179455	2	0.00997807	2
GO:BP	antibody-dependent cellular cytotoxicity	GO:0001788	5	0.00783247	2	0.0249079	3	0.00997807	2
GO:BP	regulation of macrophage fusion	GO:0034239	5	0.00783247	2	0.179455	2	0.00997807	2
GO:BP	positive regulation of macrophage fusion	GO:0034241	5	0.00783247	2	0.179455	2	0.00997807	2
GO:BP	negative regulation of respiratory burst involved in inflammatory response	GO:0060266	5	0.00783247	2	0.0249079	3	0.00997807	2
GO:BP	regulation of cell growth	GO:0001558	429	0.48488	5	0.00785826	51	0.444763	8
GO:BP	muscle system process	GO:0003012	429	0.217153	7	0.00785826	51	0.444763	8
GO:BP	negative regulation of macromolecule metabolic process	GO:0010605	3357	0.053387	44	0.00786469	300	0.0659411	64
GO:BP	regulation of synapse organization	GO:0050807	211	0.00800193	8	0.230013	22	0.516559	4
GO:BP	regulation of blood vessel endothelial cell migration	GO:0043535	89	0.137887	3	0.00803791	16	0.815998	1
GO:BP	gland development	GO:0048732	440	0.143692	8	0.00803791	52	0.736719	6
GO:BP	purinergic nucleotide receptor signaling pathway	GO:0035590	35	1	1	0.0728677	7	0.00845302	4
GO:BP	regulation of anatomical structure size	GO:0090066	505	0.316868	7	0.00851894	58	0.354159	10
GO:BP	extracellular matrix organization	GO:0030198	321	0.00854419	10	0.391684	29	0.98446	2
GO:BP	regulation of lipoprotein particle clearance	GO:0010984	21	0.0085718	3	0.216611	4	0.0152585	3
GO:BP	humoral immune response mediated by circulating immunoglobulin	GO:0002455	120	0.0085718	6	0.216611	14	0.0343379	6
GO:BP	extracellular structure organization	GO:0043062	322	0.00865156	10	0.397418	29	0.984835	2
GO:BP	cell-matrix adhesion	GO:0007160	237	0.300987	4	0.00865233	32	0.0350388	9
GO:BP	inositol phosphate biosynthetic process	GO:0032958	29	0.357189	1	0.00876448	8	0.0336731	3
GO:BP	dendritic spine organization	GO:0097061	81	0.00885214	5	0.464157	8	0.475009	2
GO:BP	protein homotetramerization	GO:0051289	59	0.527439	1	0.0647115	10	0.0088546	5
GO:BP	external encapsulating structure organization	GO:0045229	324	0.00898661	10	0.397418	29	0.985564	2
GO:BP	negative regulation of interleukin-12 production	GO:0032695	17	0.261663	1	0.00899567	6	0.00906931	3
GO:BP	detoxification of inorganic compound	GO:0061687	17	0.261663	1	0.00899567	6	1	1
GO:BP	growth	GO:0040007	972	0.529839	10	0.00902896	100	0.959683	10
GO:BP	positive regulation of protein polyubiquitination	GO:1902916	17	1	1	0.14163	4	0.00906931	3
GO:BP	regulation of integrin activation	GO:0033623	17	1	1	0.14163	4	0.00906931	3
GO:BP	cell-cell adhesion mediated by integrin	GO:0033631	17	1	1	0.0406191	5	0.00906931	3
GO:BP	immunological memory process	GO:0090713	17	0.261663	1	0.553775	2	0.00906931	3
GO:BP	negative regulation of kinase activity	GO:0033673	228	0.153592	5	0.00909447	31	0.136599	7
GO:BP	response to ionizing radiation	GO:0010212	143	0.801305	1	0.00925541	22	0.287457	4
GO:BP	regulation of T cell apoptotic process	GO:0070232	43	0.0411174	3	0.00927955	10	0.0782888	3
GO:BP	vascular endothelial growth factor production	GO:0010573	36	0.125945	2	0.0298174	8	0.0092853	4
GO:BP	regulation of synapse structure or activity	GO:0050803	217	0.00929501	8	0.26916	22	0.53511	4
GO:BP	negative regulation of CD4-positive, alpha-beta T cell activation	GO:2000515	36	0.125945	2	0.00935243	9	0.202968	2
GO:BP	negative regulation of MAP kinase activity	GO:0043407	58	0.522782	1	0.00939553	12	0.136599	3
GO:BP	regulation of ubiquitin-dependent protein catabolic process	GO:2000058	171	0.846295	1	0.00940729	25	0.588626	3
GO:BP	cell-cell fusion	GO:0140253	60	0.0172132	4	0.0120722	12	0.00942562	5
GO:BP	regulation of nitric oxide metabolic process	GO:0080164	60	1	1	0.0120722	12	0.00942562	5
GO:BP	syncytium formation by plasma membrane fusion	GO:0000768	60	0.0172132	4	0.0120722	12	0.00942562	5
GO:BP	regulation of oxidoreductase activity	GO:0051341	99	0.357189	2	0.00952095	17	0.0522272	5
GO:BP	organic cyclic compound catabolic process	GO:1901361	510	0.00953748	13	0.0329785	55	0.0665134	14
GO:BP	cellular response to peptide	GO:1901653	360	0.232325	6	0.00957335	44	0.0620837	11
GO:BP	actin filament bundle organization	GO:0061572	162	1	1	0.00965825	24	0.354159	4
GO:BP	regulation of proteolysis involved in protein catabolic process	GO:1903050	229	0.155518	5	0.00966836	31	0.243932	6
GO:BP	G1/S transition of mitotic cell cycle	GO:0000082	229	0.713015	2	0.00966836	31	0.915452	2
GO:BP	negative regulation of developmental process	GO:0051093	929	0.141805	14	0.00967109	96	0.0445972	23
GO:BP	regulation of protein localization	GO:0032880	850	0.294903	11	0.0096946	89	0.0102588	24
GO:BP	cell cycle G1/S phase transition	GO:0044843	259	0.538726	3	0.0098121	34	0.946026	2
GO:BP	positive regulation of toll-like receptor 4 signaling pathway	GO:0034145	12	0.211476	1	0.0098121	5	0.0463468	2
GO:BP	complement receptor mediated signaling pathway	GO:0002430	12	0.211476	1	0.0098121	5	0.286884	1
GO:BP	mast cell chemotaxis	GO:0002551	12	0.0318847	2	0.0098121	5	0.0463468	2
GO:BP	response to endoplasmic reticulum stress	GO:0034976	259	0.938783	1	0.0098121	34	0.946026	2
GO:BP	toll-like receptor 8 signaling pathway	GO:0034158	5	0.125945	1	0.509514	1	0.00997807	2
GO:BP	positive regulation of complement activation	GO:0045917	5	0.125945	1	0.179455	2	0.00997807	2
GO:BP	regulation of inflammatory response to wounding	GO:0106014	5	0.125945	1	0.0249079	3	0.00997807	2
GO:BP	lymphocyte aggregation	GO:0071593	5	0.125945	1	0.0249079	3	0.00997807	2
GO:BP	detoxification	GO:0098754	135	0.245177	3	0.0100343	21	0.696189	2
GO:BP	response to interleukin-6	GO:0070741	37	0.128112	2	0.0337615	8	0.0100763	4
GO:BP	amyloid-beta clearance	GO:0097242	37	0.128112	2	0.0111146	9	0.0100763	4
GO:BP	necroptotic process	GO:0070266	37	0.40777	1	0.20312	6	0.0100763	4
GO:BP	cellular lipid catabolic process	GO:0044242	221	0.0101187	8	0.179455	24	0.367369	5
GO:BP	response to endogenous stimulus	GO:0009719	1592	0.0898574	23	0.0101232	153	0.336688	28
GO:BP	glycerophospholipid metabolic process	GO:0006650	310	0.284594	5	0.0101604	39	0.768537	4
GO:BP	phospholipid metabolic process	GO:0006644	393	0.102451	8	0.0103245	47	0.785315	5
GO:BP	muscle cell proliferation	GO:0033002	201	0.406564	3	0.0103382	28	0.0393196	8
GO:BP	lipid storage	GO:0019915	83	0.124938	3	0.0103951	15	0.484308	2
GO:BP	regulation of glial cell migration	GO:1903975	18	0.269591	1	0.331032	3	0.0104157	3
GO:BP	interleukin-6-mediated signaling pathway	GO:0070102	18	0.269591	1	0.165349	4	0.0104157	3
GO:BP	macrophage fusion	GO:0034238	6	0.0104176	2	0.216611	2	0.0137561	2
GO:BP	cellular response to bacterial lipoprotein	GO:0071220	6	0.0104176	2	0.0408438	3	0.0137561	2
GO:BP	cellular response to bacterial lipopeptide	GO:0071221	6	0.0104176	2	0.0408438	3	0.0137561	2
GO:BP	chitin metabolic process	GO:0006030	6	0.0104176	2	0.216611	2	0.181917	1
GO:BP	response to bacterial lipopeptide	GO:0070339	6	0.0104176	2	0.0408438	3	0.0137561	2
GO:BP	regulation of antigen processing and presentation of peptide antigen	GO:0002583	6	0.0104176	2	0.216611	2	0.0137561	2
GO:BP	protection from natural killer cell mediated cytotoxicity	GO:0042270	6	0.0104176	2	0.553775	1	0.0137561	2
GO:BP	chitin catabolic process	GO:0006032	6	0.0104176	2	0.216611	2	0.181917	1
GO:BP	negative regulation of respiratory burst	GO:0060268	6	0.0104176	2	0.0408438	3	0.0137561	2
GO:BP	positive regulation of protein localization to nucleus	GO:1900182	90	0.657878	1	0.154399	12	0.0105053	6
GO:BP	positive regulation of viral process	GO:0048524	62	0.222325	2	0.0377684	11	0.010561	5
GO:BP	inorganic ion transmembrane transport	GO:0098660	902	0.452604	10	0.0292346	90	0.0105671	25
GO:BP	carbohydrate catabolic process	GO:0016052	154	0.022535	6	0.0105845	23	0.327716	4
GO:BP	negative regulation of G1/S transition of mitotic cell cycle	GO:2000134	75	0.269711	2	0.0107123	14	0.763195	1
GO:BP	mature B cell differentiation involved in immune response	GO:0002313	30	0.36372	1	0.0107445	8	0.492765	1
GO:BP	regeneration	GO:0031099	192	0.874641	1	0.0107445	27	0.65323	3
GO:BP	phosphatidylinositol 3-kinase signaling	GO:0014065	145	0.0176766	6	0.0107445	22	0.0240126	7
GO:BP	positive regulation of cellular catabolic process	GO:0031331	415	0.123439	8	0.0107515	49	0.197097	10
GO:BP	DNA dealkylation	GO:0035510	38	1	1	0.101308	7	0.0109153	4
GO:BP	negative regulation of exocytosis	GO:0045920	38	0.133167	2	0.0392363	8	0.0109153	4
GO:BP	protein tetramerization	GO:0051262	91	0.661633	1	0.235515	11	0.0109905	6
GO:BP	regulation of stress-activated MAPK cascade	GO:0032872	192	0.211876	4	0.0196425	26	0.0110952	9
GO:BP	negative regulation of lymphocyte apoptotic process	GO:0070229	37	0.40777	1	0.0111146	9	0.0556332	3
GO:BP	Ras protein signal transduction	GO:0007265	353	0.52472	4	0.0111571	43	0.0119198	13
GO:BP	negative regulation of cytokine production involved in inflammatory response	GO:1900016	24	0.0114191	3	0.274889	4	0.0212302	3
GO:BP	regulation of membrane protein ectodomain proteolysis	GO:0051043	24	0.0114191	3	0.274889	4	0.43582	1
GO:BP	neuron death	GO:0070997	364	0.0170266	10	0.0115263	44	0.304548	8
GO:BP	response to toxic substance	GO:0009636	232	0.292024	4	0.0115683	31	0.57861	4
GO:BP	regulation of protein serine/threonine kinase activity	GO:0071900	385	0.772438	3	0.0115738	46	0.239446	9
GO:BP	heterocycle catabolic process	GO:0046700	462	0.0115744	12	0.0408438	50	0.036599	14
GO:BP	regulation of platelet activation	GO:0010543	52	0.184674	2	0.0117656	11	0.111425	3
GO:BP	response to zinc ion	GO:0010043	52	0.184674	2	0.0117656	11	1	1
GO:BP	positive regulation of catabolic process	GO:0009896	524	0.149403	9	0.0117656	59	0.198963	12
GO:BP	regulation of phosphatidylinositol 3-kinase signaling	GO:0014066	110	0.0248096	5	0.0117709	18	0.0743308	5
GO:BP	positive regulation of lipid storage	GO:0010884	24	0.321052	1	0.0118745	7	0.43582	1
GO:BP	membrane raft organization	GO:0031579	24	1	1	0.0118745	7	0.43582	1
GO:BP	polysaccharide catabolic process	GO:0000272	18	0.053387	2	0.0119045	6	0.367369	1
GO:BP	protein trimerization	GO:0070206	18	1	1	0.0119045	6	0.0821761	2
GO:BP	polyamine metabolic process	GO:0006595	18	1	1	0.0119045	6	1	1
GO:BP	negative regulation of ATP metabolic process	GO:1903579	18	0.269591	1	0.0119045	6	0.367369	1
GO:BP	stress response to metal ion	GO:0097501	18	0.269591	1	0.0119045	6	1	1
GO:BP	DNA damage response, signal transduction by p53 class mediator resulting in transcription of p21 class mediator	GO:0006978	18	0.269591	1	0.0119045	6	1	1
GO:BP	CD4-positive, alpha-beta T cell cytokine production	GO:0035743	19	1	1	0.061689	5	0.011952	3
GO:BP	chronic inflammatory response	GO:0002544	19	0.0577436	2	0.18442	4	0.011952	3
GO:BP	regulation of MHC class II biosynthetic process	GO:0045346	19	1	1	0.18442	4	0.011952	3
GO:BP	negative regulation of B cell proliferation	GO:0030889	19	0.0577436	2	0.0153181	6	0.011952	3
GO:BP	regulation of monocyte differentiation	GO:0045655	19	0.279362	1	0.0153181	6	0.011952	3
GO:BP	cellular response to exogenous dsRNA	GO:0071360	19	1	1	0.362787	3	0.011952	3
GO:BP	positive regulation of actin cytoskeleton reorganization	GO:2000251	19	0.0577436	2	0.0153181	6	0.011952	3
GO:BP	ncRNA metabolic process	GO:0034660	634	0.960183	3	0.0120139	69	1	3
GO:BP	cellular response to molecule of fungal origin	GO:0071226	4	1	1	0.0121114	3	0.1366	1
GO:BP	cytotoxic T cell degranulation	GO:0043316	4	0.109466	1	0.0121114	3	0.1366	1
GO:BP	positive regulation of endodeoxyribonuclease activity	GO:0032079	4	1	1	0.0121114	3	1	1
GO:BP	T cell proliferation involved in immune response	GO:0002309	4	0.109466	1	0.0121114	3	0.1366	1
GO:BP	positive regulation of DNA damage response, signal transduction by p53 class mediator resulting in transcription of p21 class mediator	GO:1902164	4	1	1	0.0121114	3	1	1
GO:BP	regulation of MyD88-dependent toll-like receptor signaling pathway	GO:0034124	4	0.109466	1	0.0121114	3	1	1
GO:BP	follicular B cell differentiation	GO:0002316	4	0.109466	1	0.0121114	3	0.1366	1
GO:BP	detection of lipopolysaccharide	GO:0032497	4	0.109466	1	0.0121114	3	0.1366	1
GO:BP	energy coupled proton transmembrane transport, against electrochemical gradient	GO:0015988	4	1	1	0.0121114	3	1	1
GO:BP	electron transport coupled proton transport	GO:0015990	4	1	1	0.0121114	3	1	1
GO:BP	cellular response to osmotic stress	GO:0071470	45	0.456445	1	0.0124688	10	0.263194	2
GO:BP	cellular nitrogen compound catabolic process	GO:0044270	468	0.0126251	12	0.0347098	51	0.0399291	14
GO:BP	negative regulation of secretion	GO:0051048	166	0.165715	4	0.0126441	24	0.0152114	8
GO:BP	endothelial cell proliferation	GO:0001935	157	0.827498	1	0.0129907	23	0.544635	3
GO:BP	cellular zinc ion homeostasis	GO:0006882	38	0.0318847	3	0.0129907	9	0.219467	2
GO:BP	negative regulation of response to interferon-gamma	GO:0060331	8	0.165715	1	0.0130218	4	0.220852	1
GO:BP	regulation of endodeoxyribonuclease activity	GO:0032071	8	1	1	0.0130218	4	0.220852	1
GO:BP	negative regulation of protein kinase activity	GO:0006469	205	0.415678	3	0.0130218	28	0.0950954	7
GO:BP	regulation of mast cell chemotaxis	GO:0060753	8	0.0168227	2	0.0130218	4	0.0227856	2
GO:BP	respiratory burst involved in inflammatory response	GO:0002536	8	0.0168227	2	0.0130218	4	0.0227856	2
GO:BP	positive regulation of gamma-delta T cell activation	GO:0046645	8	1	1	0.0130218	4	0.0227856	2
GO:BP	negative regulation of interferon-gamma-mediated signaling pathway	GO:0060336	8	0.165715	1	0.0130218	4	0.220852	1
GO:BP	response to interleukin-2	GO:0070669	8	0.165715	1	0.0130218	4	0.0227856	2
GO:BP	regulation of isomerase activity	GO:0010911	8	1	1	0.0130218	4	0.0227856	2
GO:BP	positive regulation of granulocyte differentiation	GO:0030854	8	1	1	0.0130218	4	0.220852	1
GO:BP	spermidine metabolic process	GO:0008216	8	1	1	0.0130218	4	1	1
GO:BP	positive regulation of isomerase activity	GO:0010912	8	1	1	0.0130218	4	0.0227856	2
GO:BP	p38MAPK cascade	GO:0038066	53	0.188192	2	0.0131672	11	0.0302686	4
GO:BP	phospholipid catabolic process	GO:0009395	53	0.0577571	3	0.0131672	11	0.315417	2
GO:BP	response to activity	GO:0014823	69	0.249738	2	0.0134166	13	0.408453	2
GO:BP	regulation of lipid kinase activity	GO:0043550	69	0.249738	2	0.0134166	13	0.181917	3
GO:BP	monocarboxylic acid metabolic process	GO:0032787	604	0.0134977	14	0.478821	50	0.426593	11
GO:BP	autocrine signaling	GO:0035425	7	0.0134977	2	0.0617796	3	0.202184	1
GO:BP	regulation of collagen fibril organization	GO:1904026	7	0.0134977	2	0.0617796	3	1	1
GO:BP	odontoblast differentiation	GO:0071895	7	0.0134977	2	0.0617796	3	1	1
GO:BP	hippocampal neuron apoptotic process	GO:0110088	7	0.0134977	2	0.0617796	3	0.0182144	2
GO:BP	regulation of hippocampal neuron apoptotic process	GO:0110089	7	0.0134977	2	0.0617796	3	0.0182144	2
GO:BP	negative regulation of NLRP3 inflammasome complex assembly	GO:1900226	7	0.0134977	2	0.252855	2	0.0182144	2
GO:BP	regulation of phospholipase activity	GO:0010517	66	0.560501	1	0.0244369	12	0.0135412	5
GO:BP	regulation of apoptotic process involved in morphogenesis	GO:1902337	13	0.222325	1	0.0137295	5	0.301671	1
GO:BP	NK T cell activation	GO:0051132	13	1	1	0.0137295	5	1	1
GO:BP	cellular transition metal ion homeostasis	GO:0046916	112	0.0263552	5	0.0137295	18	0.0789561	5
GO:BP	regulation of apoptotic process involved in development	GO:1904748	13	0.222325	1	0.0137295	5	0.301671	1
GO:BP	negative regulation of calcium-mediated signaling	GO:0050849	20	1	1	0.209254	4	0.0137361	3
GO:BP	I-kappaB phosphorylation	GO:0007252	20	0.288386	1	0.209254	4	0.0137361	3
GO:BP	negative regulation of interleukin-10 production	GO:0032693	20	0.0627121	2	0.0732177	5	0.0137361	3
GO:BP	PML body organization	GO:0030578	6	1	1	0.553775	1	0.0137561	2
GO:BP	positive regulation of hypersensitivity	GO:0002885	6	0.140606	1	0.0408438	3	0.0137561	2
GO:BP	positive regulation of toll-like receptor 9 signaling pathway	GO:0034165	6	1	1	0.553775	1	0.0137561	2
GO:BP	macrophage inflammatory protein-1 alpha production	GO:0071608	6	0.140606	1	0.216611	2	0.0137561	2
GO:BP	positive regulation of response to interferon-gamma	GO:0060332	6	0.140606	1	0.216611	2	0.0137561	2
GO:BP	positive regulation of toll-like receptor 7 signaling pathway	GO:0034157	6	1	1	0.553775	1	0.0137561	2
GO:BP	positive regulation of interferon-gamma-mediated signaling pathway	GO:0060335	6	0.140606	1	0.216611	2	0.0137561	2
GO:BP	regulation of chemokine (C-X-C motif) ligand 1 production	GO:2000338	6	1	1	0.216611	2	0.0137561	2
GO:BP	regulation of macrophage inflammatory protein 1 alpha production	GO:0071640	6	0.140606	1	0.216611	2	0.0137561	2
GO:BP	chemokine (C-X-C motif) ligand 1 production	GO:0072566	6	1	1	0.216611	2	0.0137561	2
GO:BP	positive regulation of killing of cells of another organism	GO:0051712	6	1	1	0.216611	2	0.0137561	2
GO:BP	positive regulation of NMDA glutamate receptor activity	GO:1904783	6	1	1	1	1	0.0137561	2
GO:BP	positive regulation of neutrophil activation	GO:1902565	6	1	1	0.0408438	3	0.0137561	2
GO:BP	microglia differentiation	GO:0014004	6	0.140606	1	0.216611	2	0.0137561	2
GO:BP	positive regulation of nitric oxide biosynthetic process	GO:0045429	41	1	1	0.135865	7	0.0137561	4
GO:BP	positive regulation of stress-activated MAPK cascade	GO:0032874	128	0.22877	3	0.0447297	18	0.0137561	7
GO:BP	response to osmotic stress	GO:0006970	86	0.644459	1	0.0138916	15	0.255864	3
GO:BP	inorganic cation transmembrane transport	GO:0098662	807	0.457379	9	0.014078	84	0.0205389	22
GO:BP	positive regulation of neutrophil chemotaxis	GO:0090023	25	0.328194	1	0.0145073	7	0.023049	3
GO:BP	positive regulation of collagen biosynthetic process	GO:0032967	25	1	1	0.0145073	7	0.444763	1
GO:BP	natural killer cell differentiation	GO:0001779	25	0.328194	1	0.0145073	7	0.023049	3
GO:BP	positive regulation of organelle organization	GO:0010638	509	0.32183	7	0.0148188	57	0.0658838	14
GO:BP	positive regulation of calcium-mediated signaling	GO:0050850	42	0.441378	1	0.0243155	9	0.0149427	4
GO:BP	negative regulation of protein serine/threonine kinase activity	GO:0071901	113	0.401239	2	0.0150282	18	0.081431	5
GO:BP	regulation of RIG-I signaling pathway	GO:0039535	21	0.295688	1	0.397418	3	0.0152585	3
GO:BP	regulation of T-helper 17 cell differentiation	GO:2000319	21	1	1	0.6426	2	0.0152585	3
GO:BP	DNA damage response, signal transduction resulting in transcription	GO:0042772	19	0.279362	1	0.0153181	6	1	1
GO:BP	cellular response to hydrogen peroxide	GO:0070301	87	0.647643	1	0.0154224	15	0.502858	2
GO:BP	negative regulation of autophagy	GO:0010507	87	0.131994	3	0.0154224	15	0.111132	4
GO:BP	aromatic compound catabolic process	GO:0019439	483	0.0156534	12	0.0784185	50	0.0482478	14
GO:BP	regulation of osteoclast differentiation	GO:0045670	69	0.0905085	3	0.461779	7	0.0156932	5
GO:BP	response to peptide	GO:1901652	489	0.189698	8	0.0157974	55	0.149876	12
GO:BP	nucleobase-containing compound catabolic process	GO:0034655	421	0.0161342	11	0.0210725	48	0.0399291	13
GO:BP	negative regulation of cell growth	GO:0030308	189	0.871942	1	0.0163434	26	0.273106	5
GO:BP	positive regulation of hemostasis	GO:1900048	28	0.0163691	3	0.200371	5	0.475009	1
GO:BP	positive regulation of blood coagulation	GO:0030194	28	0.0163691	3	0.200371	5	0.475009	1
GO:BP	response to interleukin-1	GO:0070555	133	0.109466	4	0.171857	16	0.0163846	7
GO:BP	regulation of endocytosis	GO:0030100	206	0.0577436	6	0.0249079	27	0.0165143	9
GO:BP	regulation of release of cytochrome c from mitochondria	GO:0090199	47	0.468341	1	0.0167924	10	0.275403	2
GO:BP	positive regulation of aspartic-type peptidase activity	GO:1905247	8	0.0168227	2	0.299019	2	0.0227856	2
GO:BP	sequestering of zinc ion	GO:0032119	8	0.0168227	2	0.299019	2	0.220852	1
GO:BP	positive regulation of amyloid-beta clearance	GO:1900223	8	0.0168227	2	0.0839424	3	0.220852	1
GO:BP	response to bacterial lipoprotein	GO:0032493	8	0.0168227	2	0.0839424	3	0.0227856	2
GO:BP	cellular response to reactive oxygen species	GO:0034614	142	0.799278	1	0.0171696	21	0.72177	2
GO:BP	positive regulation of wound healing	GO:0090303	60	0.0172132	4	0.233638	8	0.690751	1
GO:BP	positive regulation of lymphocyte chemotaxis	GO:0140131	22	1	1	0.886334	1	0.017239	3
GO:BP	positive regulation of humoral immune response	GO:0002922	22	0.0697427	2	0.0996556	5	0.017239	3
GO:BP	programmed necrotic cell death	GO:0097300	44	0.451625	1	0.0315485	9	0.0172935	4
GO:BP	regulation of macrophage migration	GO:1905521	44	0.0433091	3	0.0315485	9	0.0172935	4
GO:BP	cortical cytoskeleton organization	GO:0030865	63	0.546727	1	0.017468	12	0.156561	3
GO:BP	positive regulation of actin filament bundle assembly	GO:0032233	63	1	1	0.017468	12	0.373897	2
GO:BP	embryo implantation	GO:0007566	55	1	1	0.017468	11	0.665346	1
GO:BP	mitochondrial translation	GO:0032543	133	1	1	0.0175455	20	1	1
GO:BP	small molecule biosynthetic process	GO:0044283	561	0.017958	13	0.12881	55	0.255864	12
GO:BP	cellular response to copper ion	GO:0071280	26	0.336429	1	0.0181074	7	1	1
GO:BP	non-membrane-bounded organelle assembly	GO:0140694	385	0.907779	2	0.0181074	45	1	1
GO:BP	positive regulation of natural killer cell activation	GO:0032816	26	0.0861997	2	0.0181074	7	0.0255587	3
GO:BP	negative regulation of viral life cycle	GO:1903901	26	0.0861997	2	0.0181074	7	0.0255587	3
GO:BP	regulation of ubiquitin protein ligase activity	GO:1904666	26	1	1	0.0181074	7	1	1
GO:BP	cellular carbohydrate metabolic process	GO:0044262	291	0.144826	6	0.0181477	36	0.403067	6
GO:BP	response to organic cyclic compound	GO:0014070	918	0.589453	9	0.0181992	93	0.0964949	21
GO:BP	positive regulation of protein K63-linked ubiquitination	GO:1902523	7	1	1	0.252855	2	0.0182144	2
GO:BP	cellular response to peptidoglycan	GO:0071224	7	0.153422	1	0.0617796	3	0.0182144	2
GO:BP	negative regulation of ruffle assembly	GO:1900028	7	0.153422	1	0.252855	2	0.0182144	2
GO:BP	negative regulation of p38MAPK cascade	GO:1903753	7	0.153422	1	0.252855	2	0.0182144	2
GO:BP	positive regulation of receptor catabolic process	GO:2000646	7	0.153422	1	0.0617796	3	0.0182144	2
GO:BP	regulation of MDA-5 signaling pathway	GO:0039533	7	1	1	0.594656	1	0.0182144	2
GO:BP	regulation of T-helper 17 cell lineage commitment	GO:2000328	7	1	1	0.594656	1	0.0182144	2
GO:BP	regulation of iron ion transport	GO:0034756	7	1	1	0.252855	2	0.0182144	2
GO:BP	positive regulation of interleukin-18 production	GO:0032741	7	0.153422	1	0.252855	2	0.0182144	2
GO:BP	tolerance induction to self antigen	GO:0002513	7	1	1	0.252855	2	0.0182144	2
GO:BP	regulation of toll-like receptor 7 signaling pathway	GO:0034155	7	1	1	0.594656	1	0.0182144	2
GO:BP	positive regulation of humoral immune response mediated by circulating immunoglobulin	GO:0002925	7	0.153422	1	0.0617796	3	0.0182144	2
GO:BP	negative regulation of macrophage chemotaxis	GO:0010760	7	0.153422	1	0.594656	1	0.0182144	2
GO:BP	negative regulation of angiogenesis	GO:0016525	103	0.0671987	4	0.105256	14	0.0184391	6
GO:BP	osteoclast differentiation	GO:0030316	103	0.0671987	4	0.179455	13	0.0184391	6
GO:BP	maternal placenta development	GO:0001893	33	1	1	0.0186947	8	1	1
GO:BP	amyloid fibril formation	GO:1990000	33	0.112317	2	0.0186947	8	0.182137	2
GO:BP	response to acidic pH	GO:0010447	30	0.0190207	3	0.216611	5	0.161633	2
GO:BP	negative regulation of receptor-mediated endocytosis	GO:0048261	30	0.0190207	3	0.216611	5	0.036315	3
GO:BP	positive regulation of coagulation	GO:0050820	30	0.0190207	3	0.216611	5	0.492765	1
GO:BP	negative regulation of chemokine production	GO:0032682	23	0.0721383	2	0.252855	4	0.019077	3
GO:BP	positive regulation of leukocyte adhesion to vascular endothelial cell	GO:1904996	23	1	1	0.115765	5	0.019077	3
GO:BP	platelet aggregation	GO:0070527	72	1	1	0.0190881	13	0.0692399	4
GO:BP	muscle contraction	GO:0006936	344	0.34358	5	0.019122	41	0.68553	5
GO:BP	organophosphate ester transport	GO:0015748	148	0.0191758	6	0.0258184	21	0.306376	4
GO:BP	membrane repolarization during ventricular cardiac muscle cell action potential	GO:0098915	14	0.0402885	2	0.0191761	5	0.315547	1
GO:BP	response to interleukin-7	GO:0098760	14	0.0402885	2	0.0191761	5	0.0562681	2
GO:BP	negative regulation of mast cell activation	GO:0033004	14	0.0402885	2	0.0191761	5	0.315547	1
GO:BP	cellular response to interleukin-7	GO:0098761	14	0.0402885	2	0.0191761	5	0.0562681	2
GO:BP	negative regulation of glycolytic process	GO:0045820	14	0.231639	1	0.0191761	5	0.315547	1
GO:BP	negative regulation of blood vessel morphogenesis	GO:2000181	104	0.0680484	4	0.11254	14	0.0192272	6
GO:BP	regulation of cellular respiration	GO:0043457	48	0.168961	2	0.019266	10	0.283191	2
GO:BP	mammary gland morphogenesis	GO:0060443	48	0.168961	2	0.019266	10	0.283191	2
GO:BP	regulation of carbohydrate metabolic process	GO:0006109	182	0.604023	2	0.0194062	25	0.1366	6
GO:BP	regulation of cholesterol transport	GO:0032374	64	0.0207075	4	0.0194955	12	0.159872	3
GO:BP	regulation of sterol transport	GO:0032371	64	0.0207075	4	0.0194955	12	0.159872	3
GO:BP	positive regulation of muscle cell differentiation	GO:0051149	64	1	1	0.0194955	12	0.712081	1
GO:BP	carboxylic acid metabolic process	GO:0019752	925	0.0195862	18	0.524612	74	0.442648	16
GO:BP	response to gamma radiation	GO:0010332	56	0.51332	1	0.0196425	11	0.12663	3
GO:BP	release of cytochrome c from mitochondria	GO:0001836	56	0.199298	2	0.0196425	11	0.12663	3
GO:BP	cell development	GO:0048468	2142	0.068819	30	0.0198904	196	0.981005	24
GO:BP	ncRNA processing	GO:0034470	441	0.995088	1	0.019894	50	1	1
GO:BP	negative regulation of vasculature development	GO:1901343	105	0.0697427	4	0.118836	14	0.0200902	6
GO:BP	regulation of hypersensitivity	GO:0002883	9	0.0204926	2	0.0204707	4	0.0282552	2
GO:BP	platelet degranulation	GO:0002576	9	1	1	0.0204707	4	0.0282552	2
GO:BP	inositol trisphosphate biosynthetic process	GO:0032959	9	1	1	0.0204707	4	0.0282552	2
GO:BP	cellular response to muramyl dipeptide	GO:0071225	9	1	1	0.0204707	4	0.0282552	2
GO:BP	positive regulation of chemokine (C-X-C motif) ligand 2 production	GO:2000343	9	0.177168	1	0.0204707	4	0.0282552	2
GO:BP	NK T cell proliferation	GO:0001866	9	1	1	0.0204707	4	1	1
GO:BP	negative regulation of antigen processing and presentation	GO:0002578	9	0.0204926	2	0.320945	2	0.239446	1
GO:BP	regulation of GTPase activity	GO:0043087	367	0.893205	2	0.0205216	43	0.0349235	12
GO:BP	organonitrogen compound catabolic process	GO:1901565	1378	0.0476273	22	0.0207504	132	0.0205353	33
GO:BP	body fluid secretion	GO:0007589	90	0.657878	1	0.0205888	15	0.271467	3
GO:BP	regulation of cellular localization	GO:0060341	959	0.31074	12	0.028562	95	0.0206521	25
GO:BP	leukocyte adhesion to vascular endothelial cell	GO:0061756	47	1	1	0.105958	8	0.0211661	4
GO:BP	regulation of acute inflammatory response	GO:0002673	47	0.0453074	3	0.216611	7	0.0211661	4
GO:BP	cellular response to dsRNA	GO:0071359	24	1	1	0.464976	3	0.0212302	3
GO:BP	regulation of viral-induced cytoplasmic pattern recognition receptor signaling pathway	GO:0039531	24	0.321052	1	0.464976	3	0.0212302	3
GO:BP	Fc-epsilon receptor signaling pathway	GO:0038095	24	0.321052	1	0.0429876	6	0.0212302	3
GO:BP	positive regulation of proteolysis involved in protein catabolic process	GO:1903052	136	0.474951	2	0.0218018	20	0.265594	4
GO:BP	positive regulation of macrophage migration	GO:1905523	27	0.34362	1	0.0219002	7	0.14214	2
GO:BP	acute inflammatory response to antigenic stimulus	GO:0002438	27	0.0905085	2	0.0219002	7	0.0282552	3
GO:BP	glucose metabolic process	GO:0006006	184	0.0958193	5	0.0219002	25	0.630872	3
GO:BP	regulation of nitric oxide biosynthetic process	GO:0045428	57	1	1	0.022172	11	0.0376485	4
GO:BP	central nervous system development	GO:0007417	1065	0.0827716	17	0.0224962	105	0.804789	14
GO:BP	plasma membrane organization	GO:0007009	165	0.557553	2	0.0225154	23	0.570817	3
GO:BP	complement activation, classical pathway	GO:0006958	107	0.0226407	5	0.596382	9	0.0679525	5
GO:BP	positive regulation of small molecule metabolic process	GO:0062013	146	0.0540003	5	0.0227215	21	0.0688639	6
GO:BP	leukocyte chemotaxis involved in inflammatory response	GO:0002232	8	0.165715	1	0.0839424	3	0.0227856	2
GO:BP	positive regulation of B cell receptor signaling pathway	GO:0050861	8	1	1	0.0839424	3	0.0227856	2
GO:BP	regulation of T cell anergy	GO:0002667	8	0.165715	1	0.299019	2	0.0227856	2
GO:BP	T cell anergy	GO:0002870	8	0.165715	1	0.299019	2	0.0227856	2
GO:BP	histamine production involved in inflammatory response	GO:0002349	8	1	1	0.0839424	3	0.0227856	2
GO:BP	histamine secretion by mast cell	GO:0002553	8	1	1	0.0839424	3	0.0227856	2
GO:BP	necroptotic signaling pathway	GO:0097527	8	1	1	0.629414	1	0.0227856	2
GO:BP	CD8-positive, alpha-beta T cell proliferation	GO:0035740	8	0.165715	1	0.0839424	3	0.0227856	2
GO:BP	regulation of killing of cells of another organism	GO:0051709	8	1	1	0.299019	2	0.0227856	2
GO:BP	regulation of lymphocyte anergy	GO:0002911	8	0.165715	1	0.299019	2	0.0227856	2
GO:BP	immune response-inhibiting cell surface receptor signaling pathway	GO:0002767	8	1	1	0.629414	1	0.0227856	2
GO:BP	histamine secretion involved in inflammatory response	GO:0002441	8	1	1	0.0839424	3	0.0227856	2
GO:BP	positive regulation of acute inflammatory response to antigenic stimulus	GO:0002866	8	0.165715	1	0.0839424	3	0.0227856	2
GO:BP	lymphocyte anergy	GO:0002249	8	0.165715	1	0.299019	2	0.0227856	2
GO:BP	monocyte extravasation	GO:0035696	8	1	1	0.299019	2	0.0227856	2
GO:BP	regulation of CD8-positive, alpha-beta T cell proliferation	GO:2000564	8	0.165715	1	0.0839424	3	0.0227856	2
GO:BP	regulation of mast cell proliferation	GO:0070666	8	0.165715	1	0.0839424	3	0.0227856	2
GO:BP	regulation of microglial cell migration	GO:1904139	8	0.165715	1	0.299019	2	0.0227856	2
GO:BP	protein poly-ADP-ribosylation	GO:0070212	8	0.165715	1	0.299019	2	0.0227856	2
GO:BP	cellular response to ether	GO:0071362	8	1	1	0.299019	2	0.0227856	2
GO:BP	microglial cell migration	GO:1904124	8	0.165715	1	0.299019	2	0.0227856	2
GO:BP	negative regulation of microglial cell activation	GO:1903979	8	0.165715	1	0.0839424	3	0.0227856	2
GO:BP	mast cell proliferation	GO:0070662	8	0.165715	1	0.0839424	3	0.0227856	2
GO:BP	JNK cascade	GO:0007254	175	0.346374	3	0.023007	24	0.0519452	7
GO:BP	cellular response to extracellular stimulus	GO:0031668	255	0.337728	4	0.0231947	32	0.466837	5
GO:BP	regulation of tissue remodeling	GO:0034103	74	0.269426	2	0.0233899	13	0.43582	2
GO:BP	regulation of lipid transport	GO:0032368	137	0.0450152	5	0.0234889	20	0.0539971	6
GO:BP	regulation of autophagy	GO:0010506	346	0.125945	7	0.0704452	38	0.0235994	12
GO:BP	bone development	GO:0060348	235	0.29607	4	0.0236028	30	0.769896	3
GO:BP	skeletal system development	GO:0001501	544	0.252875	8	0.0237909	59	0.954118	5
GO:BP	glycerolipid catabolic process	GO:0046503	67	0.0239289	4	0.0611636	11	0.171778	3
GO:BP	negative regulation of cellular component organization	GO:0051129	701	0.0370322	14	0.0243739	73	0.288398	14
GO:BP	regulation of response to endoplasmic reticulum stress	GO:1905897	83	0.633258	1	0.0243841	14	0.794818	1
GO:BP	negative regulation of cell cycle G1/S phase transition	GO:1902807	83	0.299896	2	0.0243841	14	0.794818	1
GO:BP	glucosamine-containing compound catabolic process	GO:1901072	10	0.0244787	2	0.362787	2	0.255864	1
GO:BP	negative regulation of extracellular matrix organization	GO:1903054	10	0.0244787	2	0.140337	3	1	1
GO:BP	regulation of T-helper 1 cell differentiation	GO:0045625	10	0.0244787	2	0.0297869	4	1	1
GO:BP	regulation of protein transport	GO:0051223	501	0.44584	6	0.0246408	55	0.104826	13
GO:BP	oxoacid metabolic process	GO:0043436	951	0.0246843	18	0.525129	76	0.480289	16
GO:BP	regulation of oxidative phosphorylation	GO:0002082	21	0.295688	1	0.0248008	6	1	1
GO:BP	negative regulation of purine nucleotide metabolic process	GO:1900543	21	0.295688	1	0.0248008	6	0.403067	1
GO:BP	negative regulation of lipid storage	GO:0010888	21	0.295688	1	0.0248008	6	0.403067	1
GO:BP	response to hyperoxia	GO:0055093	21	1	1	0.0248008	6	1	1
GO:BP	cellular component maintenance	GO:0043954	68	0.0248337	4	0.216611	9	0.732541	1
GO:BP	positive regulation of CD8-positive, alpha-beta T cell differentiation	GO:0043378	5	1	1	0.0249079	3	0.159872	1
GO:BP	regulation of neuron apoptotic process	GO:0043523	216	0.140606	5	0.0249079	28	0.531893	4
GO:BP	regulation of DNA damage response, signal transduction by p53 class mediator resulting in transcription of p21 class mediator	GO:1902162	5	1	1	0.0249079	3	1	1
GO:BP	intracellular pH reduction	GO:0051452	50	0.0517657	3	0.0249079	10	0.0252801	4
GO:BP	corticosterone secretion	GO:0035934	5	1	1	0.0249079	3	0.159872	1
GO:BP	positive regulation of deoxyribonuclease activity	GO:0032077	5	1	1	0.0249079	3	1	1
GO:BP	negative regulation of blood coagulation	GO:0030195	50	0.177168	2	0.0249079	10	1	1
GO:BP	cellular response to oxidative stress	GO:0034599	277	0.37827	4	0.0249079	34	0.526581	5
GO:BP	regulation of gliogenesis	GO:0014013	101	0.0637788	4	0.0249079	16	0.150448	4
GO:BP	mast cell migration	GO:0097531	15	0.0444048	2	0.0252687	5	0.0632307	2
GO:BP	response to exogenous dsRNA	GO:0043330	50	1	1	0.137151	8	0.0252801	4
GO:BP	regulation of protein kinase B signaling	GO:0051896	167	0.165715	4	0.0253539	23	0.371051	4
GO:BP	NAD biosynthetic process	GO:0009435	26	0.0861997	2	0.0611636	6	0.0255587	3
GO:BP	integrin activation	GO:0033622	26	1	1	0.166151	5	0.0255587	3
GO:BP	regulation of immunoglobulin production	GO:0002637	75	0.269711	2	0.025563	13	0.763195	1
GO:BP	angiogenesis involved in wound healing	GO:0060055	28	0.349628	1	0.0261353	7	0.475009	1
GO:BP	phagosome maturation	GO:0090382	28	0.349628	1	0.0261353	7	0.475009	1
GO:BP	negative regulation of NIK/NF-kappaB signaling	GO:1901223	28	0.349628	1	0.0261353	7	0.030721	3
GO:BP	mammary gland epithelial cell proliferation	GO:0033598	28	0.0909643	2	0.0261353	7	1	1
GO:BP	positive regulation of granulocyte chemotaxis	GO:0071624	28	0.349628	1	0.0261353	7	0.030721	3
GO:BP	glomerulus vasculature development	GO:0072012	28	0.349628	1	0.0261353	7	0.475009	1
GO:BP	organic acid metabolic process	GO:0006082	958	0.0261701	18	0.509514	77	0.490406	16
GO:BP	regulation of endothelial cell proliferation	GO:0001936	139	0.793872	1	0.0267732	20	0.475009	3
GO:BP	regulation of blood coagulation	GO:0030193	70	0.0270049	4	0.0356602	12	0.741829	1
GO:BP	protein processing	GO:0016485	248	0.0958193	6	0.0270456	31	0.444763	5
GO:BP	regulation of response to wounding	GO:1903034	162	0.0271702	6	0.0337615	22	0.560598	3
GO:BP	organophosphate catabolic process	GO:0046434	162	0.0271702	6	0.152424	19	0.354159	4
GO:BP	fatty acid metabolic process	GO:0006631	396	0.0272991	10	0.509514	33	0.509785	7
GO:BP	positive regulation of protein transport	GO:0051222	300	0.425059	4	0.0274472	36	0.100243	9
GO:BP	lactation	GO:0007595	43	0.446653	1	0.0276648	9	0.593369	1
GO:BP	protein kinase B signaling	GO:0043491	198	0.115027	5	0.0278229	26	0.475009	4
GO:BP	positive regulation of cation channel activity	GO:2001259	81	0.0395591	4	0.464157	8	0.0280198	5
GO:BP	exocytic process	GO:0140029	81	1	1	0.239378	10	0.0280198	5
GO:BP	negative regulation of long-term synaptic potentiation	GO:1900272	11	0.0280698	2	0.171857	3	0.271467	1
GO:BP	negative regulation of lipoprotein particle clearance	GO:0010985	11	0.0280698	2	0.171857	3	0.0399291	2
GO:BP	positive regulation of T cell differentiation in thymus	GO:0033089	11	0.0280698	2	0.397418	2	0.271467	1
GO:BP	negative regulation of delayed rectifier potassium channel activity	GO:1902260	11	0.0280698	2	0.171857	3	0.271467	1
GO:BP	fructose 6-phosphate metabolic process	GO:0006002	11	0.0280698	2	0.397418	2	0.271467	1
GO:BP	regulation of dendritic spine maintenance	GO:1902950	11	0.0280698	2	0.397418	2	1	1
GO:BP	negative regulation of hemostasis	GO:1900047	51	0.179206	2	0.0282493	10	1	1
GO:BP	negative regulation of ubiquitin-dependent protein catabolic process	GO:2000059	51	1	1	0.0282493	10	0.642379	1
GO:BP	positive regulation of activated T cell proliferation	GO:0042104	27	0.34362	1	0.180797	5	0.0282552	3
GO:BP	natural killer cell cytokine production	GO:0002370	9	1	1	0.320945	2	0.0282552	2
GO:BP	regulation of natural killer cell cytokine production	GO:0002727	9	1	1	0.320945	2	0.0282552	2
GO:BP	negative regulation of natural killer cell activation	GO:0032815	9	0.177168	1	0.112903	3	0.0282552	2
GO:BP	regulation of protein ADP-ribosylation	GO:0010835	9	0.177168	1	1	1	0.0282552	2
GO:BP	natural killer cell mediated cytotoxicity directed against tumor cell target	GO:0002420	9	0.177168	1	0.112903	3	0.0282552	2
GO:BP	T cell mediated immune response to tumor cell	GO:0002424	9	0.177168	1	0.320945	2	0.0282552	2
GO:BP	positive regulation of T cell tolerance induction	GO:0002666	9	1	1	0.662939	1	0.0282552	2
GO:BP	autophagic cell death	GO:0048102	9	0.177168	1	0.112903	3	0.0282552	2
GO:BP	positive regulation of mitochondrion organization	GO:0010822	76	0.275032	2	0.0283384	13	0.0805862	4
GO:BP	regulation of hemostasis	GO:1900046	72	0.0288323	4	0.0424653	12	0.75105	1
GO:BP	positive regulation of ion transmembrane transporter activity	GO:0032414	115	0.0828434	4	0.461779	11	0.0288981	6
GO:BP	activation of GTPase activity	GO:0090630	115	1	1	0.190669	14	0.0288981	6
GO:BP	pyrimidine-containing compound metabolic process	GO:0072527	82	0.629281	1	0.0472544	13	0.0290306	5
GO:BP	response to axon injury	GO:0048678	82	0.122097	3	0.0472544	13	0.0290306	5
GO:BP	negative regulation of protein binding	GO:0032091	94	1	1	0.0295534	15	0.537612	2
GO:BP	transmembrane transport	GO:0055085	1538	0.315179	18	0.0297002	144	0.0317876	35
GO:BP	cellular response to decreased oxygen levels	GO:0036294	150	0.284221	3	0.0297144	21	0.94245	1
GO:BP	macropinocytosis	GO:0044351	10	0.188192	1	0.0297869	4	0.255864	1
GO:BP	vascular associated smooth muscle cell apoptotic process	GO:1905288	10	1	1	0.0297869	4	1	1
GO:BP	regulation of gamma-delta T cell activation	GO:0046643	10	1	1	0.0297869	4	0.0340072	2
GO:BP	histamine secretion	GO:0001821	10	1	1	0.0297869	4	0.0340072	2
GO:BP	negative regulation of cholesterol storage	GO:0010887	10	0.188192	1	0.0297869	4	0.255864	1
GO:BP	UTP biosynthetic process	GO:0006228	10	1	1	0.0297869	4	1	1
GO:BP	regulation of deoxyribonuclease activity	GO:0032070	10	1	1	0.0297869	4	0.255864	1
GO:BP	regulation of vascular associated smooth muscle cell apoptotic process	GO:1905459	10	1	1	0.0297869	4	1	1
GO:BP	foam cell differentiation	GO:0090077	36	0.125945	2	0.0298174	8	0.544734	1
GO:BP	macrophage derived foam cell differentiation	GO:0010742	36	0.125945	2	0.0298174	8	0.544734	1
GO:BP	cellular response to cadmium ion	GO:0071276	36	0.401239	1	0.0298174	8	1	1
GO:BP	response to vitamin D	GO:0033280	36	0.125945	2	0.0298174	8	0.202968	2
GO:BP	filopodium assembly	GO:0046847	68	1	1	0.0298174	12	1	1
GO:BP	negative regulation of toll-like receptor signaling pathway	GO:0034122	36	0.125945	2	0.0298174	8	0.0519631	3
GO:BP	glycerolipid biosynthetic process	GO:0045017	250	0.328194	4	0.0298174	31	0.803125	3
GO:BP	animal organ regeneration	GO:0031100	68	1	1	0.0298174	12	0.403067	2
GO:BP	aortic valve development	GO:0003176	37	0.0302599	3	0.20312	6	0.552358	1
GO:BP	triglyceride homeostasis	GO:0070328	37	0.0302599	3	0.0337615	8	0.552358	1
GO:BP	acylglycerol homeostasis	GO:0055090	37	0.0302599	3	0.0337615	8	0.552358	1
GO:BP	response to cold	GO:0009409	53	0.188192	2	0.0825191	9	0.0302686	4
GO:BP	macromolecule localization	GO:0033036	3165	0.463729	32	0.0306489	277	0.0821761	60
GO:BP	pyridine nucleotide biosynthetic process	GO:0019363	28	0.0909643	2	0.0796551	6	0.030721	3
GO:BP	nicotinamide nucleotide biosynthetic process	GO:0019359	28	0.0909643	2	0.0796551	6	0.030721	3
GO:BP	positive regulation of epithelial cell proliferation	GO:0050679	210	0.670529	2	0.0310004	27	0.333433	5
GO:BP	regulation of protein binding	GO:0043393	200	0.403564	3	0.0310735	26	0.482185	4
GO:BP	DNA damage response, signal transduction by p53 class mediator	GO:0030330	77	0.279362	2	0.0310809	13	0.216381	3
GO:BP	fatty acid derivative metabolic process	GO:1901568	74	0.0312198	4	0.659659	6	0.759677	1
GO:BP	regulation of actin filament bundle assembly	GO:0032231	104	1	1	0.0316594	16	0.329562	3
GO:BP	cholesterol transport	GO:0030301	104	0.0680484	4	0.0316594	16	0.329562	3
GO:BP	positive regulation of immunoglobulin production	GO:0002639	52	0.495433	1	0.0317525	10	0.647703	1
GO:BP	triglyceride biosynthetic process	GO:0019432	38	0.0318847	3	0.101308	7	0.560332	1
GO:BP	negative regulation of amyloid fibril formation	GO:1905907	12	0.0318847	2	0.0531459	4	0.286884	1
GO:BP	collagen-activated tyrosine kinase receptor signaling pathway	GO:0038063	12	0.0318847	2	0.200371	3	1	1
GO:BP	regulation of aspartic-type peptidase activity	GO:1905245	12	0.0318847	2	0.200371	3	0.0463468	2
GO:BP	negative regulation of macrophage migration	GO:1905522	12	0.0318847	2	0.425012	2	0.0463468	2
GO:BP	cellular response to interferon-alpha	GO:0035457	12	0.0318847	2	0.425012	2	0.0463468	2
GO:BP	regulation of coagulation	GO:0050818	75	0.0318929	4	0.0559905	12	0.763195	1
GO:BP	protein homotrimerization	GO:0070207	16	1	1	0.0327524	5	0.341707	1
GO:BP	cellular response to hypoxia	GO:0071456	142	0.263456	3	0.0327524	20	0.93343	1
GO:BP	high-density lipoprotein particle remodeling	GO:0034375	16	0.0450152	2	0.0327524	5	0.341707	1
GO:BP	positive regulation of B cell differentiation	GO:0045579	16	0.251659	1	0.0327524	5	0.0701254	2
GO:BP	cellular polysaccharide catabolic process	GO:0044247	16	0.251659	1	0.0327524	5	0.341707	1
GO:BP	replicative senescence	GO:0090399	16	1	1	0.0327524	5	1	1
GO:BP	adenylate cyclase-activating G protein-coupled receptor signaling pathway	GO:0007189	155	0.295688	3	0.57883	13	0.0329278	7
GO:BP	protein maturation	GO:0051604	336	0.199298	6	0.0329456	39	0.516702	6
GO:BP	organelle organization	GO:0006996	3545	0.89671	28	0.0332732	307	0.863065	48
GO:BP	carbohydrate derivative biosynthetic process	GO:1901137	656	0.666827	6	0.0335619	68	1	3
GO:BP	regulation of macrophage chemotaxis	GO:0010758	29	0.357189	1	0.0899398	6	0.0336731	3
GO:BP	regulation of interleukin-3 production	GO:0032672	2	1	1	0.0337615	2	0.0821761	1
GO:BP	muscle cell fate determination	GO:0007521	2	0.0697427	1	0.0337615	2	1	1
GO:BP	uropod organization	GO:0032796	2	1	1	0.0337615	2	1	1
GO:BP	homotypic cell-cell adhesion	GO:0034109	96	1	1	0.0337615	15	0.136599	4
GO:BP	type III hypersensitivity	GO:0001802	2	0.0697427	1	0.0337615	2	0.0821761	1
GO:BP	positive regulation of macrophage migration inhibitory factor signaling pathway	GO:2000448	2	1	1	0.0337615	2	0.0821761	1
GO:BP	regulation of type III hypersensitivity	GO:0001803	2	0.0697427	1	0.0337615	2	0.0821761	1
GO:BP	positive regulation of type III hypersensitivity	GO:0001805	2	0.0697427	1	0.0337615	2	0.0821761	1
GO:BP	regulation of type I hypersensitivity	GO:0001810	2	0.0697427	1	0.0337615	2	1	1
GO:BP	regulation of homotypic cell-cell adhesion	GO:0034110	37	1	1	0.0337615	8	0.552358	1
GO:BP	iron import into the mitochondrion	GO:0048250	2	1	1	0.0337615	2	1	1
GO:BP	type I hypersensitivity	GO:0016068	2	0.0697427	1	0.0337615	2	1	1
GO:BP	peptidyl-cysteine S-trans-nitrosylation	GO:0035606	2	0.0697427	1	0.0337615	2	0.0821761	1
GO:BP	spermidine acetylation	GO:0032918	2	1	1	0.0337615	2	1	1
GO:BP	negative regulation of dendritic cell cytokine production	GO:0002731	2	1	1	0.0337615	2	0.0821761	1
GO:BP	cysteinyl-tRNA aminoacylation	GO:0006423	2	1	1	0.0337615	2	1	1
GO:BP	negative regulation of natural killer cell cytokine production	GO:0002728	2	1	1	0.0337615	2	0.0821761	1
GO:BP	positive regulation of lipid transport	GO:0032370	87	0.131994	3	0.0337615	14	0.257639	3
GO:BP	negative regulation of immunological synapse formation	GO:2000521	2	1	1	0.0337615	2	0.0821761	1
GO:BP	toll-like receptor 5 signaling pathway	GO:0034146	2	1	1	0.0337615	2	1	1
GO:BP	detection of triacyl bacterial lipopeptide	GO:0042495	2	0.0697427	1	0.0337615	2	0.0821761	1
GO:BP	negative regulation of dopamine metabolic process	GO:0045963	2	1	1	0.0337615	2	0.0821761	1
GO:BP	positive regulation of hippocampal neuron apoptotic process	GO:0110090	2	0.0697427	1	0.0337615	2	0.0821761	1
GO:BP	regulation of cell cycle G1/S phase transition	GO:1902806	192	0.38415	3	0.0337615	25	0.853736	2
GO:BP	interleukin-3 production	GO:0032632	2	1	1	0.0337615	2	0.0821761	1
GO:BP	polyamine acetylation	GO:0032917	2	1	1	0.0337615	2	1	1
GO:BP	negative regulation of T cell activation via T cell receptor contact with antigen bound to MHC molecule on antigen presenting cell	GO:2001189	2	1	1	0.0337615	2	0.0821761	1
GO:BP	positive regulation of lysosomal membrane permeability	GO:0097214	2	1	1	0.0337615	2	0.0821761	1
GO:BP	regulation of cholesterol efflux	GO:0010874	37	0.128112	2	0.0337615	8	0.552358	1
GO:BP	detection of hypoxia	GO:0070483	2	1	1	0.0337615	2	1	1
GO:BP	apoptotic mitochondrial changes	GO:0008637	105	0.375107	2	0.0337615	16	0.159882	4
GO:BP	negative regulation of catecholamine metabolic process	GO:0045914	2	1	1	0.0337615	2	0.0821761	1
GO:BP	negative regulation of CD40 signaling pathway	GO:2000349	2	1	1	0.0337615	2	0.0821761	1
GO:BP	positive regulation of engulfment of apoptotic cell	GO:1901076	2	0.0697427	1	0.0337615	2	0.0821761	1
GO:BP	negative regulation of MyD88-dependent toll-like receptor signaling pathway	GO:0034125	2	0.0697427	1	0.0337615	2	1	1
GO:BP	follicular dendritic cell differentiation	GO:0002268	2	1	1	0.0337615	2	1	1
GO:BP	organic hydroxy compound transport	GO:0015850	274	0.22413	5	0.0339501	33	0.685886	4
GO:BP	hexose metabolic process	GO:0019318	228	0.034005	7	0.0444949	28	0.567165	4
GO:BP	positive regulation of CD4-positive, alpha-beta T cell proliferation	GO:2000563	10	0.188192	1	0.140337	3	0.0340072	2
GO:BP	natural killer cell mediated immune response to tumor cell	GO:0002423	10	0.188192	1	0.140337	3	0.0340072	2
GO:BP	negative regulation of toll-like receptor 4 signaling pathway	GO:0034144	10	0.188192	1	0.140337	3	0.0340072	2
GO:BP	regulation of Ras protein signal transduction	GO:0046578	195	0.637292	2	0.10426	23	0.0340072	8
GO:BP	protein homooligomerization	GO:0051260	195	0.637292	2	0.0401181	25	0.0340072	8
GO:BP	positive regulation of glial cell migration	GO:1903977	10	0.188192	1	0.362787	2	0.0340072	2
GO:BP	immune response-inhibiting signal transduction	GO:0002765	10	1	1	0.362787	2	0.0340072	2
GO:BP	natural killer cell chemotaxis	GO:0035747	10	1	1	0.362787	2	0.0340072	2
GO:BP	NK T cell differentiation	GO:0001865	10	1	1	0.362787	2	0.0340072	2
GO:BP	NAD biosynthesis via nicotinamide riboside salvage pathway	GO:0034356	10	0.188192	1	0.140337	3	0.0340072	2
GO:BP	fructose 1,6-bisphosphate metabolic process	GO:0030388	10	0.188192	1	0.692572	1	0.0340072	2
GO:BP	regulation of binding	GO:0051098	370	0.248606	6	0.0347463	42	0.210294	9
GO:BP	positive regulation of stress fiber assembly	GO:0051496	53	1	1	0.0348872	10	0.653521	1
GO:BP	regulation of aerobic respiration	GO:1903715	30	0.36372	1	0.0360877	7	1	1
GO:BP	kidney vasculature development	GO:0061440	30	0.36372	1	0.0360877	7	0.492765	1
GO:BP	renal system vasculature development	GO:0061437	30	0.36372	1	0.0360877	7	0.492765	1
GO:BP	negative regulation of sterol transport	GO:0032372	13	0.036148	2	0.461779	2	0.0495363	2
GO:BP	negative regulation of cholesterol transport	GO:0032375	13	0.036148	2	0.461779	2	0.0495363	2
GO:BP	negative regulation of voltage-gated potassium channel activity	GO:1903817	13	0.036148	2	0.216611	3	0.301671	1
GO:BP	smooth muscle cell apoptotic process	GO:0034390	23	1	1	0.0361764	6	0.425074	1
GO:BP	regulation of smooth muscle cell apoptotic process	GO:0034391	23	1	1	0.0361764	6	0.425074	1
GO:BP	modulation of process of another organism	GO:0035821	30	0.36372	1	0.391684	4	0.036315	3
GO:BP	regulation of leukocyte adhesion to vascular endothelial cell	GO:1904994	30	1	1	0.216611	5	0.036315	3
GO:BP	regulation of carbohydrate biosynthetic process	GO:0043255	97	0.680391	1	0.0367843	15	0.0489259	5
GO:BP	regulation of Rho protein signal transduction	GO:0035023	88	0.651319	1	0.036959	14	0.111425	4
GO:BP	semi-lunar valve development	GO:1905314	41	0.0374958	3	0.242951	6	0.580728	1
GO:BP	regulation of fatty acid biosynthetic process	GO:0042304	41	0.0374958	3	0.135865	7	0.0701254	3
GO:BP	response to dsRNA	GO:0043331	57	1	1	0.216611	8	0.0376485	4
GO:BP	protein K63-linked ubiquitination	GO:0070534	57	0.518182	1	0.216611	8	0.0376485	4
GO:BP	cell junction organization	GO:0034330	703	0.0377355	14	0.13212	67	0.805194	9
GO:BP	regulation of G1/S transition of mitotic cell cycle	GO:2000045	164	0.554928	2	0.0377644	22	0.788443	2
GO:BP	regulation of establishment of protein localization	GO:0070201	526	0.345223	7	0.0380401	56	0.081431	14
GO:BP	protein localization to cell periphery	GO:1990778	340	0.870944	2	0.0381278	39	0.159872	9
GO:BP	cellular lipid metabolic process	GO:0044255	1008	0.0382513	18	0.299019	87	0.82224	13
GO:BP	response to extracellular stimulus	GO:0009991	504	0.208234	8	0.0383543	54	0.354159	10
GO:BP	positive regulation of sterol transport	GO:0032373	38	0.133167	2	0.0392363	8	0.560332	1
GO:BP	positive regulation of cholesterol transport	GO:0032376	38	0.133167	2	0.0392363	8	0.560332	1
GO:BP	response to progesterone	GO:0032570	38	0.414267	1	0.0392363	8	0.560332	1
GO:BP	response to hormone	GO:0009725	857	0.644993	8	0.0392363	85	0.262463	17
GO:BP	regulation of ruffle assembly	GO:1900027	31	0.369742	1	0.0415391	7	0.0392766	3
GO:BP	regulation of T-helper 17 type immune response	GO:2000316	31	1	1	0.231946	5	0.0392766	3
GO:BP	positive regulation of protein deacetylation	GO:0090312	31	1	1	0.0415391	7	0.0392766	3
GO:BP	positive regulation of cytosolic calcium ion concentration involved in phospholipase C-activating G protein-coupled signaling pathway	GO:0051482	31	1	1	0.231946	5	0.0392766	3
GO:BP	pyridine-containing compound biosynthetic process	GO:0072525	31	0.106258	2	0.116706	6	0.0392766	3
GO:BP	positive regulation of leukocyte apoptotic process	GO:2000108	31	0.106258	2	0.0415391	7	0.0392766	3
GO:BP	heterophilic cell-cell adhesion via plasma membrane cell adhesion molecules	GO:0007157	54	1	1	0.0393011	10	0.319385	2
GO:BP	negative regulation of coagulation	GO:0050819	54	0.190377	2	0.0393011	10	1	1
GO:BP	regulation of ATP metabolic process	GO:1903578	71	0.0938988	3	0.0394035	12	0.188512	3
GO:BP	amino sugar metabolic process	GO:0006040	42	0.0395591	3	0.257922	6	0.586777	1
GO:BP	regulation of receptor catabolic process	GO:2000644	11	0.199298	1	0.0402498	4	0.0399291	2
GO:BP	negative regulation of T cell cytokine production	GO:0002725	11	1	1	0.171857	3	0.0399291	2
GO:BP	regulation of NAD(P)H oxidase activity	GO:0033860	11	0.199298	1	0.397418	2	0.0399291	2
GO:BP	regulation of toll-like receptor 9 signaling pathway	GO:0034163	11	1	1	0.717164	1	0.0399291	2
GO:BP	cellular chloride ion homeostasis	GO:0030644	11	0.199298	1	0.171857	3	0.0399291	2
GO:BP	cellular monovalent inorganic anion homeostasis	GO:0030320	11	0.199298	1	0.171857	3	0.0399291	2
GO:BP	complement-dependent cytotoxicity	GO:0097278	11	1	1	0.171857	3	0.0399291	2
GO:BP	TRAIL-activated apoptotic signaling pathway	GO:0036462	11	1	1	0.171857	3	0.0399291	2
GO:BP	negative regulation of lipid localization	GO:1905953	46	0.0444048	3	0.0399823	9	0.0864754	3
GO:BP	neutral lipid biosynthetic process	GO:0046460	46	0.0444048	3	0.0399823	9	0.613029	1
GO:BP	acylglycerol biosynthetic process	GO:0046463	46	0.0444048	3	0.0399823	9	0.613029	1
GO:BP	mitochondrial gene expression	GO:0140053	165	1	1	0.0400952	22	1	1
GO:BP	lipoxygenase pathway	GO:0019372	11	0.199298	1	0.0402498	4	0.271467	1
GO:BP	negative regulation of macrophage cytokine production	GO:0010936	11	1	1	0.0402498	4	0.271467	1
GO:BP	regulation of Fc receptor mediated stimulatory signaling pathway	GO:0060368	11	1	1	0.0402498	4	0.271467	1
GO:BP	regulation of NK T cell activation	GO:0051133	11	1	1	0.0402498	4	1	1
GO:BP	pericyte cell differentiation	GO:1904238	11	1	1	0.0402498	4	0.271467	1
GO:BP	cellular response to UV	GO:0034644	89	0.654567	1	0.0402498	14	0.513778	2
GO:BP	GTP biosynthetic process	GO:0006183	11	1	1	0.0402498	4	1	1
GO:BP	positive regulation of ATP biosynthetic process	GO:2001171	14	0.0402885	2	0.0837459	4	0.315547	1
GO:BP	carbohydrate derivative transport	GO:1901264	82	0.0404308	4	0.0472544	13	0.791291	1
GO:BP	response to hydroperoxide	GO:0033194	17	1	1	0.0406191	5	0.354159	1
GO:BP	actin filament severing	GO:0051014	17	1	1	0.0406191	5	0.354159	1
GO:BP	regulation of muscle cell differentiation	GO:0051147	136	1	1	0.0406191	19	0.700151	2
GO:BP	guanine nucleotide transmembrane transport	GO:1903790	6	0.140606	1	0.0408438	3	1	1
GO:BP	regulation of protein tyrosine phosphatase activity	GO:1903613	6	1	1	0.0408438	3	1	1
GO:BP	monosaccharide metabolic process	GO:0005996	247	0.0444048	7	0.0408438	30	0.618582	4
GO:BP	protein linear polyubiquitination	GO:0097039	6	1	1	0.0408438	3	1	1
GO:BP	commitment of neuronal cell to specific neuron type in forebrain	GO:0021902	6	1	1	0.0408438	3	1	1
GO:BP	chemokine (C-X-C motif) ligand 12 signaling pathway	GO:0038146	6	0.140606	1	0.0408438	3	0.181917	1
GO:BP	B cell lineage commitment	GO:0002326	6	0.140606	1	0.0408438	3	0.181917	1
GO:BP	T cell antigen processing and presentation	GO:0002457	6	1	1	0.0408438	3	0.181917	1
[truncated: 396 more rows]
